# Supplementary material for: Atlas-scale single-cell DNA methylation profiling with sciMETv3
Source: Cell Genom. 2024 Dec 23;5(1):100726. doi: 10.1016/j.xgen.2024.100726 (PMC11770211; doi:10.1016/j.xgen.2024.100726)
Supplement: Table S1. Oligo sequences used in the study, related to STAR Methods — Legend associated with Document S2, containing Table S1. (A) Ligation splint oligo and ligation adapter oligos. (B) i5 TruSeq PCR Oligos Plate 1. (C) i5 TruSeq PCR Oligos Plate 2. (D) Ultima Genomics PCR primer oligos. (E) s3-ATAC PCR oligos for use on Takara iCell8 chip. [file mmc2.xlsx]

## Sheet: Table S1A
i7-splint-oligo	/5AmMC6/*G*AGCACACTCTGAACTCCAGTC*A*/3ddC/
Well Position	Sequence Name	Sequence
A01	i7-T834-TS-mC-SL1	/5AmMC12//iMe-dC/AA G/iMe-dC/A GAA GA/iMe-dC/ GG/iMe-dC/ ATA /iMe-dC/GA GAT A/iMe-dC/G TTA AGA /iMe-dC/GT GA/iMe-dC/ TGG AGT T/iMe-dC/A GA
A02	i7-T835-TS-mC-SL2	/5AmMC12//iMe-dC/AA G/iMe-dC/A GAA GA/iMe-dC/ GG/iMe-dC/ ATA /iMe-dC/GA GAT /iMe-dC/TA T/iMe-dC//iMe-dC/ AA/iMe-dC/ /iMe-dC/GT GA/iMe-dC/ TGG AGT T/iMe-dC/A GA
A03	i7-T836-TS-mC-SL3	/5AmMC12//iMe-dC/AA G/iMe-dC/A GAA GA/iMe-dC/ GG/iMe-dC/ ATA /iMe-dC/GA GAT ATA AG/iMe-dC/ GAA TGT GA/iMe-dC/ TGG AGT T/iMe-dC/A GA
A04	i7-T837-TS-mC-SL4	/5AmMC12//iMe-dC/AA G/iMe-dC/A GAA GA/iMe-dC/ GG/iMe-dC/ ATA /iMe-dC/GA GAT /iMe-dC/TT ATA T/iMe-dC/G GGT GA/iMe-dC/ TGG AGT T/iMe-dC/A GA
A05	i7-T842-TS-mC	/5AmMC12//iMe-dC/AA G/iMe-dC/A GAA GA/iMe-dC/ GG/iMe-dC/ ATA /iMe-dC/GA GAT GTT /iMe-dC/GT /iMe-dC/GT TGT GA/iMe-dC/ TGG AGT T/iMe-dC/A GA
A06	i7-T843-TS-mC	/5AmMC12//iMe-dC/AA G/iMe-dC/A GAA GA/iMe-dC/ GG/iMe-dC/ ATA /iMe-dC/GA GAT /iMe-dC/AT G/iMe-dC/T T/iMe-dC//iMe-dC/ AGT GA/iMe-dC/ TGG AGT T/iMe-dC/A GA
A07	i7-T844-TS-mC	/5AmMC12//iMe-dC/AA G/iMe-dC/A GAA GA/iMe-dC/ GG/iMe-dC/ ATA /iMe-dC/GA GAT T/iMe-dC/G GTA /iMe-dC//iMe-dC/A GGT GA/iMe-dC/ TGG AGT T/iMe-dC/A GA
A08	i7-T845-TS-mC	/5AmMC12//iMe-dC/AA G/iMe-dC/A GAA GA/iMe-dC/ GG/iMe-dC/ ATA /iMe-dC/GA GAT TTG AG/iMe-dC/ /iMe-dC/AA TGT GA/iMe-dC/ TGG AGT T/iMe-dC/A GA
A09	i7-T846-TS-mC	/5AmMC12//iMe-dC/AA G/iMe-dC/A GAA GA/iMe-dC/ GG/iMe-dC/ ATA /iMe-dC/GA GAT AGA TGA /iMe-dC/TG AGT GA/iMe-dC/ TGG AGT T/iMe-dC/A GA
A10	i7-T847-TS-mC	/5AmMC12//iMe-dC/AA G/iMe-dC/A GAA GA/iMe-dC/ GG/iMe-dC/ ATA /iMe-dC/GA GAT A/iMe-dC/G /iMe-dC/TA GAA GGT GA/iMe-dC/ TGG AGT T/iMe-dC/A GA
A11	i7-T848-TS-mC	/5AmMC12//iMe-dC/AA G/iMe-dC/A GAA GA/iMe-dC/ GG/iMe-dC/ ATA /iMe-dC/GA GAT GTT /iMe-dC/AA TTG /iMe-dC/GT GA/iMe-dC/ TGG AGT T/iMe-dC/A GA
A12	i7-T849-TS-mC	/5AmMC12//iMe-dC/AA G/iMe-dC/A GAA GA/iMe-dC/ GG/iMe-dC/ ATA /iMe-dC/GA GAT GGA /iMe-dC//iMe-dC/G T/iMe-dC/A AGT GA/iMe-dC/ TGG AGT T/iMe-dC/A GA
B01	i7-T850-TS-mC	/5AmMC12//iMe-dC/AA G/iMe-dC/A GAA GA/iMe-dC/ GG/iMe-dC/ ATA /iMe-dC/GA GAT /iMe-dC/AT TAA /iMe-dC/GG AGT GA/iMe-dC/ TGG AGT T/iMe-dC/A GA
B02	i7-T851-TS-mC	/5AmMC12//iMe-dC/AA G/iMe-dC/A GAA GA/iMe-dC/ GG/iMe-dC/ ATA /iMe-dC/GA GAT TAA G/iMe-dC/A GT/iMe-dC/ /iMe-dC/GT GA/iMe-dC/ TGG AGT T/iMe-dC/A GA
B03	i7-T852-TS-mC	/5AmMC12//iMe-dC/AA G/iMe-dC/A GAA GA/iMe-dC/ GG/iMe-dC/ ATA /iMe-dC/GA GAT /iMe-dC//iMe-dC/G GT/iMe-dC/ AGT TGT GA/iMe-dC/ TGG AGT T/iMe-dC/A GA
B04	i7-T853-TS-mC	/5AmMC12//iMe-dC/AA G/iMe-dC/A GAA GA/iMe-dC/ GG/iMe-dC/ ATA /iMe-dC/GA GAT ATA A/iMe-dC/G GA/iMe-dC/ TGT GA/iMe-dC/ TGG AGT T/iMe-dC/A GA
B05	i7-T854-TS-mC	/5AmMC12//iMe-dC/AA G/iMe-dC/A GAA GA/iMe-dC/ GG/iMe-dC/ ATA /iMe-dC/GA GAT A/iMe-dC/G AGA AGA TGT GA/iMe-dC/ TGG AGT T/iMe-dC/A GA
B06	i7-T855-TS-mC	/5AmMC12//iMe-dC/AA G/iMe-dC/A GAA GA/iMe-dC/ GG/iMe-dC/ ATA /iMe-dC/GA GAT AT/iMe-dC/ /iMe-dC/T/iMe-dC/ TTA AGT GA/iMe-dC/ TGG AGT T/iMe-dC/A GA
B07	i7-T856-TS-mC	/5AmMC12//iMe-dC/AA G/iMe-dC/A GAA GA/iMe-dC/ GG/iMe-dC/ ATA /iMe-dC/GA GAT AAT /iMe-dC//iMe-dC/A ATA AGT GA/iMe-dC/ TGG AGT T/iMe-dC/A GA
B08	i7-T857-TS-mC	/5AmMC12//iMe-dC/AA G/iMe-dC/A GAA GA/iMe-dC/ GG/iMe-dC/ ATA /iMe-dC/GA GAT /iMe-dC/TA G/iMe-dC/A GGA TGT GA/iMe-dC/ TGG AGT T/iMe-dC/A GA
B09	i7-T858-TS-mC	/5AmMC12//iMe-dC/AA G/iMe-dC/A GAA GA/iMe-dC/ GG/iMe-dC/ ATA /iMe-dC/GA GAT TGG T/iMe-dC/T /iMe-dC/GG AGT GA/iMe-dC/ TGG AGT T/iMe-dC/A GA
B10	i7-T859-TS-mC	/5AmMC12//iMe-dC/AA G/iMe-dC/A GAA GA/iMe-dC/ GG/iMe-dC/ ATA /iMe-dC/GA GAT /iMe-dC//iMe-dC/G AGT A/iMe-dC/T AGT GA/iMe-dC/ TGG AGT T/iMe-dC/A GA
B11	i7-T860-TS-mC	/5AmMC12//iMe-dC/AA G/iMe-dC/A GAA GA/iMe-dC/ GG/iMe-dC/ ATA /iMe-dC/GA GAT GAT GA/iMe-dC/ GAA GGT GA/iMe-dC/ TGG AGT T/iMe-dC/A GA
B12	i7-T861-TS-mC	/5AmMC12//iMe-dC/AA G/iMe-dC/A GAA GA/iMe-dC/ GG/iMe-dC/ ATA /iMe-dC/GA GAT GG/iMe-dC/ AGT /iMe-dC/TT /iMe-dC/GT GA/iMe-dC/ TGG AGT T/iMe-dC/A GA
C01	i7-T862-TS-mC	/5AmMC12//iMe-dC/AA G/iMe-dC/A GAA GA/iMe-dC/ GG/iMe-dC/ ATA /iMe-dC/GA GAT AAT A/iMe-dC/G AAT AGT GA/iMe-dC/ TGG AGT T/iMe-dC/A GA
C02	i7-T863-TS-mC	/5AmMC12//iMe-dC/AA G/iMe-dC/A GAA GA/iMe-dC/ GG/iMe-dC/ ATA /iMe-dC/GA GAT A/iMe-dC//iMe-dC/ TAG GAG AGT GA/iMe-dC/ TGG AGT T/iMe-dC/A GA
C03	i7-T864-TS-mC	/5AmMC12//iMe-dC/AA G/iMe-dC/A GAA GA/iMe-dC/ GG/iMe-dC/ ATA /iMe-dC/GA GAT GAA G/iMe-dC/G /iMe-dC//iMe-dC/A AGT GA/iMe-dC/ TGG AGT T/iMe-dC/A GA
C04	i7-T865-TS-mC	/5AmMC12//iMe-dC/AA G/iMe-dC/A GAA GA/iMe-dC/ GG/iMe-dC/ ATA /iMe-dC/GA GAT /iMe-dC/GT TA/iMe-dC/ GTT GGT GA/iMe-dC/ TGG AGT T/iMe-dC/A GA
C05	i7-T866-TS-mC	/5AmMC12//iMe-dC/AA G/iMe-dC/A GAA GA/iMe-dC/ GG/iMe-dC/ ATA /iMe-dC/GA GAT GT/iMe-dC/ G/iMe-dC/G AAT AGT GA/iMe-dC/ TGG AGT T/iMe-dC/A GA
C06	i7-T867-TS-mC	/5AmMC12//iMe-dC/AA G/iMe-dC/A GAA GA/iMe-dC/ GG/iMe-dC/ ATA /iMe-dC/GA GAT TTA GAG /iMe-dC//iMe-dC/T GGT GA/iMe-dC/ TGG AGT T/iMe-dC/A GA
C07	i7-T868-TS-mC	/5AmMC12//iMe-dC/AA G/iMe-dC/A GAA GA/iMe-dC/ GG/iMe-dC/ ATA /iMe-dC/GA GAT A/iMe-dC/G GT/iMe-dC/ AT/iMe-dC/ AGT GA/iMe-dC/ TGG AGT T/iMe-dC/A GA
C08	i7-T869-TS-mC	/5AmMC12//iMe-dC/AA G/iMe-dC/A GAA GA/iMe-dC/ GG/iMe-dC/ ATA /iMe-dC/GA GAT A/iMe-dC/G TAG /iMe-dC/AG GGT GA/iMe-dC/ TGG AGT T/iMe-dC/A GA
C09	i7-T870-TS-mC	/5AmMC12//iMe-dC/AA G/iMe-dC/A GAA GA/iMe-dC/ GG/iMe-dC/ ATA /iMe-dC/GA GAT /iMe-dC/GA /iMe-dC//iMe-dC/G AGA GGT GA/iMe-dC/ TGG AGT T/iMe-dC/A GA
C10	i7-T871-TS-mC	/5AmMC12//iMe-dC/AA G/iMe-dC/A GAA GA/iMe-dC/ GG/iMe-dC/ ATA /iMe-dC/GA GAT AAG /iMe-dC/GG TT/iMe-dC/ TGT GA/iMe-dC/ TGG AGT T/iMe-dC/A GA
C11	i7-T872-TS-mC	/5AmMC12//iMe-dC/AA G/iMe-dC/A GAA GA/iMe-dC/ GG/iMe-dC/ ATA /iMe-dC/GA GAT T/iMe-dC/G GAA TAA /iMe-dC/GT GA/iMe-dC/ TGG AGT T/iMe-dC/A GA
C12	i7-T873-TS-mC	/5AmMC12//iMe-dC/AA G/iMe-dC/A GAA GA/iMe-dC/ GG/iMe-dC/ ATA /iMe-dC/GA GAT AAG TT/iMe-dC/ G/iMe-dC/T GGT GA/iMe-dC/ TGG AGT T/iMe-dC/A GA
D01	i7-T874-TS-mC	/5AmMC12//iMe-dC/AA G/iMe-dC/A GAA GA/iMe-dC/ GG/iMe-dC/ ATA /iMe-dC/GA GAT AAT AAT /iMe-dC/GG TGT GA/iMe-dC/ TGG AGT T/iMe-dC/A GA
D02	i7-T875-TS-mC	/5AmMC12//iMe-dC/AA G/iMe-dC/A GAA GA/iMe-dC/ GG/iMe-dC/ ATA /iMe-dC/GA GAT AGG /iMe-dC/GA AGG /iMe-dC/GT GA/iMe-dC/ TGG AGT T/iMe-dC/A GA
D03	i7-T876-TS-mC	/5AmMC12//iMe-dC/AA G/iMe-dC/A GAA GA/iMe-dC/ GG/iMe-dC/ ATA /iMe-dC/GA GAT AAG /iMe-dC//iMe-dC/G /iMe-dC//iMe-dC/G /iMe-dC/GT GA/iMe-dC/ TGG AGT T/iMe-dC/A GA
D04	i7-T877-TS-mC	/5AmMC12//iMe-dC/AA G/iMe-dC/A GAA GA/iMe-dC/ GG/iMe-dC/ ATA /iMe-dC/GA GAT T/iMe-dC/G G/iMe-dC//iMe-dC/ GAT GGT GA/iMe-dC/ TGG AGT T/iMe-dC/A GA
D05	i7-T878-TS-mC	/5AmMC12//iMe-dC/AA G/iMe-dC/A GAA GA/iMe-dC/ GG/iMe-dC/ ATA /iMe-dC/GA GAT AG/iMe-dC/ GA/iMe-dC/ TG/iMe-dC/ TGT GA/iMe-dC/ TGG AGT T/iMe-dC/A GA
D06	i7-T879-TS-mC	/5AmMC12//iMe-dC/AA G/iMe-dC/A GAA GA/iMe-dC/ GG/iMe-dC/ ATA /iMe-dC/GA GAT /iMe-dC/TT AAT GAG /iMe-dC/GT GA/iMe-dC/ TGG AGT T/iMe-dC/A GA
D07	i7-T880-TS-mC	/5AmMC12//iMe-dC/AA G/iMe-dC/A GAA GA/iMe-dC/ GG/iMe-dC/ ATA /iMe-dC/GA GAT AAT T/iMe-dC//iMe-dC/ T/iMe-dC/T /iMe-dC/GT GA/iMe-dC/ TGG AGT T/iMe-dC/A GA
D08	i7-T881-TS-mC	/5AmMC12//iMe-dC/AA G/iMe-dC/A GAA GA/iMe-dC/ GG/iMe-dC/ ATA /iMe-dC/GA GAT G/iMe-dC/T GGT /iMe-dC/T/iMe-dC/ /iMe-dC/GT GA/iMe-dC/ TGG AGT T/iMe-dC/A GA
D09	i7-T882-TS-mC	/5AmMC12//iMe-dC/AA G/iMe-dC/A GAA GA/iMe-dC/ GG/iMe-dC/ ATA /iMe-dC/GA GAT AGT ATT G/iMe-dC/T AGT GA/iMe-dC/ TGG AGT T/iMe-dC/A GA
D10	i7-T883-TS-mC	/5AmMC12//iMe-dC/AA G/iMe-dC/A GAA GA/iMe-dC/ GG/iMe-dC/ ATA /iMe-dC/GA GAT T/iMe-dC/T AGG ATA AGT GA/iMe-dC/ TGG AGT T/iMe-dC/A GA
D11	i7-T884-TS-mC	/5AmMC12//iMe-dC/AA G/iMe-dC/A GAA GA/iMe-dC/ GG/iMe-dC/ ATA /iMe-dC/GA GAT GGT /iMe-dC//iMe-dC/T G/iMe-dC/A AGT GA/iMe-dC/ TGG AGT T/iMe-dC/A GA
D12	i7-T885-TS-mC	/5AmMC12//iMe-dC/AA G/iMe-dC/A GAA GA/iMe-dC/ GG/iMe-dC/ ATA /iMe-dC/GA GAT /iMe-dC/G/iMe-dC/ TT/iMe-dC/ AAT TGT GA/iMe-dC/ TGG AGT T/iMe-dC/A GA
E01	i7-T886-TS-mC	/5AmMC12//iMe-dC/AA G/iMe-dC/A GAA GA/iMe-dC/ GG/iMe-dC/ ATA /iMe-dC/GA GAT GGA TTA TTA TGT GA/iMe-dC/ TGG AGT T/iMe-dC/A GA
E02	i7-T887-TS-mC	/5AmMC12//iMe-dC/AA G/iMe-dC/A GAA GA/iMe-dC/ GG/iMe-dC/ ATA /iMe-dC/GA GAT T/iMe-dC//iMe-dC/ GG/iMe-dC/ TGA TGT GA/iMe-dC/ TGG AGT T/iMe-dC/A GA
E03	i7-T888-TS-mC	/5AmMC12//iMe-dC/AA G/iMe-dC/A GAA GA/iMe-dC/ GG/iMe-dC/ ATA /iMe-dC/GA GAT /iMe-dC//iMe-dC/G /iMe-dC//iMe-dC/T /iMe-dC/GT TGT GA/iMe-dC/ TGG AGT T/iMe-dC/A GA
E04	i7-T889-TS-mC	/5AmMC12//iMe-dC/AA G/iMe-dC/A GAA GA/iMe-dC/ GG/iMe-dC/ ATA /iMe-dC/GA GAT TTA TAA T/iMe-dC/A AGT GA/iMe-dC/ TGG AGT T/iMe-dC/A GA
E05	i7-T890-TS-mC	/5AmMC12//iMe-dC/AA G/iMe-dC/A GAA GA/iMe-dC/ GG/iMe-dC/ ATA /iMe-dC/GA GAT /iMe-dC//iMe-dC/A TTG AA/iMe-dC/ GGT GA/iMe-dC/ TGG AGT T/iMe-dC/A GA
E06	i7-T891-TS-mC	/5AmMC12//iMe-dC/AA G/iMe-dC/A GAA GA/iMe-dC/ GG/iMe-dC/ ATA /iMe-dC/GA GAT A/iMe-dC/T /iMe-dC//iMe-dC/A A/iMe-dC/G GGT GA/iMe-dC/ TGG AGT T/iMe-dC/A GA
E07	i7-T892-TS-mC	/5AmMC12//iMe-dC/AA G/iMe-dC/A GAA GA/iMe-dC/ GG/iMe-dC/ ATA /iMe-dC/GA GAT A/iMe-dC//iMe-dC/ T/iMe-dC//iMe-dC/ TGA AGT GA/iMe-dC/ TGG AGT T/iMe-dC/A GA
E08	i7-T893-TS-mC	/5AmMC12//iMe-dC/AA G/iMe-dC/A GAA GA/iMe-dC/ GG/iMe-dC/ ATA /iMe-dC/GA GAT AGA GG/iMe-dC/ /iMe-dC/GG /iMe-dC/GT GA/iMe-dC/ TGG AGT T/iMe-dC/A GA
E09	i7-T894-TS-mC	/5AmMC12//iMe-dC/AA G/iMe-dC/A GAA GA/iMe-dC/ GG/iMe-dC/ ATA /iMe-dC/GA GAT /iMe-dC/TG /iMe-dC//iMe-dC/T /iMe-dC/TT /iMe-dC/GT GA/iMe-dC/ TGG AGT T/iMe-dC/A GA
E10	i7-T895-TS-mC	/5AmMC12//iMe-dC/AA G/iMe-dC/A GAA GA/iMe-dC/ GG/iMe-dC/ ATA /iMe-dC/GA GAT /iMe-dC/AG TAT /iMe-dC//iMe-dC/T TGT GA/iMe-dC/ TGG AGT T/iMe-dC/A GA
E11	i7-T896-TS-mC	/5AmMC12//iMe-dC/AA G/iMe-dC/A GAA GA/iMe-dC/ GG/iMe-dC/ ATA /iMe-dC/GA GAT GT/iMe-dC/ AA/iMe-dC/ TAG /iMe-dC/GT GA/iMe-dC/ TGG AGT T/iMe-dC/A GA
E12	i7-T897-TS-mC	/5AmMC12//iMe-dC/AA G/iMe-dC/A GAA GA/iMe-dC/ GG/iMe-dC/ ATA /iMe-dC/GA GAT TGA /iMe-dC/G/iMe-dC/ AGT /iMe-dC/GT GA/iMe-dC/ TGG AGT T/iMe-dC/A GA
F01	i7-T898-TS-mC	/5AmMC12//iMe-dC/AA G/iMe-dC/A GAA GA/iMe-dC/ GG/iMe-dC/ ATA /iMe-dC/GA GAT GT/iMe-dC/ AAT A/iMe-dC/G AGT GA/iMe-dC/ TGG AGT T/iMe-dC/A GA
F02	i7-T899-TS-mC	/5AmMC12//iMe-dC/AA G/iMe-dC/A GAA GA/iMe-dC/ GG/iMe-dC/ ATA /iMe-dC/GA GAT TGA A/iMe-dC/T T/iMe-dC/G AGT GA/iMe-dC/ TGG AGT T/iMe-dC/A GA
F03	i7-T900-TS-mC	/5AmMC12//iMe-dC/AA G/iMe-dC/A GAA GA/iMe-dC/ GG/iMe-dC/ ATA /iMe-dC/GA GAT /iMe-dC/GT A/iMe-dC//iMe-dC/ AA/iMe-dC/ GGT GA/iMe-dC/ TGG AGT T/iMe-dC/A GA
F04	i7-T901-TS-mC	/5AmMC12//iMe-dC/AA G/iMe-dC/A GAA GA/iMe-dC/ GG/iMe-dC/ ATA /iMe-dC/GA GAT AGA GAT GAA TGT GA/iMe-dC/ TGG AGT T/iMe-dC/A GA
F05	i7-T902-TS-mC	/5AmMC12//iMe-dC/AA G/iMe-dC/A GAA GA/iMe-dC/ GG/iMe-dC/ ATA /iMe-dC/GA GAT TAT T/iMe-dC//iMe-dC/ AAT TGT GA/iMe-dC/ TGG AGT T/iMe-dC/A GA
F06	i7-T903-TS-mC	/5AmMC12//iMe-dC/AA G/iMe-dC/A GAA GA/iMe-dC/ GG/iMe-dC/ ATA /iMe-dC/GA GAT GGA TG/iMe-dC/ GAT TGT GA/iMe-dC/ TGG AGT T/iMe-dC/A GA
F07	i7-T904-TS-mC	/5AmMC12//iMe-dC/AA G/iMe-dC/A GAA GA/iMe-dC/ GG/iMe-dC/ ATA /iMe-dC/GA GAT GTA A/iMe-dC//iMe-dC/ AGG TGT GA/iMe-dC/ TGG AGT T/iMe-dC/A GA
F08	i7-T905-TS-mC	/5AmMC12//iMe-dC/AA G/iMe-dC/A GAA GA/iMe-dC/ GG/iMe-dC/ ATA /iMe-dC/GA GAT /iMe-dC//iMe-dC/T /iMe-dC/GT /iMe-dC/AT AGT GA/iMe-dC/ TGG AGT T/iMe-dC/A GA
F09	i7-T906-TS-mC	/5AmMC12//iMe-dC/AA G/iMe-dC/A GAA GA/iMe-dC/ GG/iMe-dC/ ATA /iMe-dC/GA GAT AAT GGT /iMe-dC/TT AGT GA/iMe-dC/ TGG AGT T/iMe-dC/A GA
F10	i7-T907-TS-mC	/5AmMC12//iMe-dC/AA G/iMe-dC/A GAA GA/iMe-dC/ GG/iMe-dC/ ATA /iMe-dC/GA GAT ATG AAT G/iMe-dC//iMe-dC/ TGT GA/iMe-dC/ TGG AGT T/iMe-dC/A GA
F11	i7-T908-TS-mC	/5AmMC12//iMe-dC/AA G/iMe-dC/A GAA GA/iMe-dC/ GG/iMe-dC/ ATA /iMe-dC/GA GAT GT/iMe-dC/ /iMe-dC/GT AGA TGT GA/iMe-dC/ TGG AGT T/iMe-dC/A GA
F12	i7-T909-TS-mC	/5AmMC12//iMe-dC/AA G/iMe-dC/A GAA GA/iMe-dC/ GG/iMe-dC/ ATA /iMe-dC/GA GAT /iMe-dC//iMe-dC/A T/iMe-dC//iMe-dC/ TAG TGT GA/iMe-dC/ TGG AGT T/iMe-dC/A GA
G01	i7-T910-TS-mC	/5AmMC12//iMe-dC/AA G/iMe-dC/A GAA GA/iMe-dC/ GG/iMe-dC/ ATA /iMe-dC/GA GAT TGG TT/iMe-dC/ /iMe-dC/TA /iMe-dC/GT GA/iMe-dC/ TGG AGT T/iMe-dC/A GA
G02	i7-T911-TS-mC	/5AmMC12//iMe-dC/AA G/iMe-dC/A GAA GA/iMe-dC/ GG/iMe-dC/ ATA /iMe-dC/GA GAT G/iMe-dC/G /iMe-dC//iMe-dC/T T/iMe-dC//iMe-dC/ GGT GA/iMe-dC/ TGG AGT T/iMe-dC/A GA
G03	i7-T912-TS-mC	/5AmMC12//iMe-dC/AA G/iMe-dC/A GAA GA/iMe-dC/ GG/iMe-dC/ ATA /iMe-dC/GA GAT /iMe-dC/GT A/iMe-dC/T A/iMe-dC/G /iMe-dC/GT GA/iMe-dC/ TGG AGT T/iMe-dC/A GA
G04	i7-T913-TS-mC	/5AmMC12//iMe-dC/AA G/iMe-dC/A GAA GA/iMe-dC/ GG/iMe-dC/ ATA /iMe-dC/GA GAT GG/iMe-dC/ /iMe-dC/G/iMe-dC/ GGT TGT GA/iMe-dC/ TGG AGT T/iMe-dC/A GA
G05	i7-T914-TS-mC	/5AmMC12//iMe-dC/AA G/iMe-dC/A GAA GA/iMe-dC/ GG/iMe-dC/ ATA /iMe-dC/GA GAT TGG ATA GTT GGT GA/iMe-dC/ TGG AGT T/iMe-dC/A GA
G06	i7-T915-TS-mC	/5AmMC12//iMe-dC/AA G/iMe-dC/A GAA GA/iMe-dC/ GG/iMe-dC/ ATA /iMe-dC/GA GAT /iMe-dC/GG /iMe-dC/G/iMe-dC/ /iMe-dC/AG GGT GA/iMe-dC/ TGG AGT T/iMe-dC/A GA
G07	i7-T916-TS-mC	/5AmMC12//iMe-dC/AA G/iMe-dC/A GAA GA/iMe-dC/ GG/iMe-dC/ ATA /iMe-dC/GA GAT /iMe-dC/AA G/iMe-dC/T /iMe-dC/AG GGT GA/iMe-dC/ TGG AGT T/iMe-dC/A GA
G08	i7-T917-TS-mC	/5AmMC12//iMe-dC/AA G/iMe-dC/A GAA GA/iMe-dC/ GG/iMe-dC/ ATA /iMe-dC/GA GAT AT/iMe-dC/ AT/iMe-dC/ /iMe-dC/TT /iMe-dC/GT GA/iMe-dC/ TGG AGT T/iMe-dC/A GA
G09	i7-T918-TS-mC	/5AmMC12//iMe-dC/AA G/iMe-dC/A GAA GA/iMe-dC/ GG/iMe-dC/ ATA /iMe-dC/GA GAT /iMe-dC//iMe-dC/T /iMe-dC//iMe-dC/G GAG TGT GA/iMe-dC/ TGG AGT T/iMe-dC/A GA
G10	i7-T919-TS-mC	/5AmMC12//iMe-dC/AA G/iMe-dC/A GAA GA/iMe-dC/ GG/iMe-dC/ ATA /iMe-dC/GA GAT /iMe-dC//iMe-dC/A TTG /iMe-dC/TG GGT GA/iMe-dC/ TGG AGT T/iMe-dC/A GA
G11	i7-T920-TS-mC	/5AmMC12//iMe-dC/AA G/iMe-dC/A GAA GA/iMe-dC/ GG/iMe-dC/ ATA /iMe-dC/GA GAT TAT T/iMe-dC/G /iMe-dC/AG TGT GA/iMe-dC/ TGG AGT T/iMe-dC/A GA
G12	i7-T921-TS-mC	/5AmMC12//iMe-dC/AA G/iMe-dC/A GAA GA/iMe-dC/ GG/iMe-dC/ ATA /iMe-dC/GA GAT /iMe-dC//iMe-dC/G GTT AAG TGT GA/iMe-dC/ TGG AGT T/iMe-dC/A GA
H01	i7-T922-TS-mC	/5AmMC12//iMe-dC/AA G/iMe-dC/A GAA GA/iMe-dC/ GG/iMe-dC/ ATA /iMe-dC/GA GAT ATA TT/iMe-dC/ TA/iMe-dC/ /iMe-dC/GT GA/iMe-dC/ TGG AGT T/iMe-dC/A GA
H02	i7-T923-TS-mC	/5AmMC12//iMe-dC/AA G/iMe-dC/A GAA GA/iMe-dC/ GG/iMe-dC/ ATA /iMe-dC/GA GAT TA/iMe-dC/ GGA T/iMe-dC/G TGT GA/iMe-dC/ TGG AGT T/iMe-dC/A GA
H03	i7-T924-TS-mC	/5AmMC12//iMe-dC/AA G/iMe-dC/A GAA GA/iMe-dC/ GG/iMe-dC/ ATA /iMe-dC/GA GAT TT/iMe-dC/ T/iMe-dC/T /iMe-dC//iMe-dC/A GGT GA/iMe-dC/ TGG AGT T/iMe-dC/A GA
H04	i7-T925-TS-mC	/5AmMC12//iMe-dC/AA G/iMe-dC/A GAA GA/iMe-dC/ GG/iMe-dC/ ATA /iMe-dC/GA GAT /iMe-dC//iMe-dC/A AGA G/iMe-dC/A AGT GA/iMe-dC/ TGG AGT T/iMe-dC/A GA
H05	i7-T926-TS-mC	/5AmMC12//iMe-dC/AA G/iMe-dC/A GAA GA/iMe-dC/ GG/iMe-dC/ ATA /iMe-dC/GA GAT TTG GTT /iMe-dC/GA GGT GA/iMe-dC/ TGG AGT T/iMe-dC/A GA
H06	i7-T927-TS-mC	/5AmMC12//iMe-dC/AA G/iMe-dC/A GAA GA/iMe-dC/ GG/iMe-dC/ ATA /iMe-dC/GA GAT AA/iMe-dC/ GGA TTA /iMe-dC/GT GA/iMe-dC/ TGG AGT T/iMe-dC/A GA
H07	i7-T928-TS-mC	/5AmMC12//iMe-dC/AA G/iMe-dC/A GAA GA/iMe-dC/ GG/iMe-dC/ ATA /iMe-dC/GA GAT /iMe-dC/AT /iMe-dC/TT /iMe-dC/AG AGT GA/iMe-dC/ TGG AGT T/iMe-dC/A GA
H08	i7-T929-TS-mC	/5AmMC12//iMe-dC/AA G/iMe-dC/A GAA GA/iMe-dC/ GG/iMe-dC/ ATA /iMe-dC/GA GAT TTG AA/iMe-dC/ /iMe-dC/T/iMe-dC/ /iMe-dC/GT GA/iMe-dC/ TGG AGT T/iMe-dC/A GA
H09	i7-T930-TS-mC	/5AmMC12//iMe-dC/AA G/iMe-dC/A GAA GA/iMe-dC/ GG/iMe-dC/ ATA /iMe-dC/GA GAT GGA ATT /iMe-dC//iMe-dC/A AGT GA/iMe-dC/ TGG AGT T/iMe-dC/A GA
H10	i7-T931-TS-mC	/5AmMC12//iMe-dC/AA G/iMe-dC/A GAA GA/iMe-dC/ GG/iMe-dC/ ATA /iMe-dC/GA GAT ATA GGT /iMe-dC//iMe-dC/A AGT GA/iMe-dC/ TGG AGT T/iMe-dC/A GA
H11	i7-T932-TS-mC	/5AmMC12//iMe-dC/AA G/iMe-dC/A GAA GA/iMe-dC/ GG/iMe-dC/ ATA /iMe-dC/GA GAT G/iMe-dC//iMe-dC/ ATG GTA /iMe-dC/GT GA/iMe-dC/ TGG AGT T/iMe-dC/A GA
H12	i7-T933-TS-mC	/5AmMC12//iMe-dC/AA G/iMe-dC/A GAA GA/iMe-dC/ GG/iMe-dC/ ATA /iMe-dC/GA GAT GAG /iMe-dC/T/iMe-dC/ TT/iMe-dC/ AGT GA/iMe-dC/ TGG AGT T/iMe-dC/A GA

## Sheet: Table S1B
Well Position	Name	Sequence
A1	i5-T724-TruSeq-001	AATGATACGGCGACCACCGAGATCTACACtcataccgctACACTCTTTCCCTACACGACGCTCTTCCGA*T*C*T
B1	i5-T725-TruSeq-002	AATGATACGGCGACCACCGAGATCTACACcgctaaccgtACACTCTTTCCCTACACGACGCTCTTCCGA*T*C*T
C1	i5-T726-TruSeq-003	AATGATACGGCGACCACCGAGATCTACACcgcatccatcACACTCTTTCCCTACACGACGCTCTTCCGA*T*C*T
D1	i5-T727-TruSeq-004	AATGATACGGCGACCACCGAGATCTACACcgtcttccttACACTCTTTCCCTACACGACGCTCTTCCGA*T*C*T
E1	i5-T728-TruSeq-005	AATGATACGGCGACCACCGAGATCTACACaacgctattaACACTCTTTCCCTACACGACGCTCTTCCGA*T*C*T
F1	i5-T729-TruSeq-006	AATGATACGGCGACCACCGAGATCTACACtaagataggtACACTCTTTCCCTACACGACGCTCTTCCGA*T*C*T
G1	i5-T730-TruSeq-007	AATGATACGGCGACCACCGAGATCTACACtgataatagcACACTCTTTCCCTACACGACGCTCTTCCGA*T*C*T
H1	i5-T731-TruSeq-008	AATGATACGGCGACCACCGAGATCTACACggcctccattACACTCTTTCCCTACACGACGCTCTTCCGA*T*C*T
A2	i5-T732-TruSeq-009	AATGATACGGCGACCACCGAGATCTACACtgccgccgatACACTCTTTCCCTACACGACGCTCTTCCGA*T*C*T
B2	i5-T733-TruSeq-010	AATGATACGGCGACCACCGAGATCTACACtgcctattatACACTCTTTCCCTACACGACGCTCTTCCGA*T*C*T
C2	i5-T734-TruSeq-011	AATGATACGGCGACCACCGAGATCTACACctgatacgtcACACTCTTTCCCTACACGACGCTCTTCCGA*T*C*T
D2	i5-T735-TruSeq-012	AATGATACGGCGACCACCGAGATCTACACgacctggaatACACTCTTTCCCTACACGACGCTCTTCCGA*T*C*T
E2	i5-T736-TruSeq-013	AATGATACGGCGACCACCGAGATCTACACtcagatcggaACACTCTTTCCCTACACGACGCTCTTCCGA*T*C*T
F2	i5-T737-TruSeq-014	AATGATACGGCGACCACCGAGATCTACACgaggcggaatACACTCTTTCCCTACACGACGCTCTTCCGA*T*C*T
G2	i5-T738-TruSeq-015	AATGATACGGCGACCACCGAGATCTACACcagcgcatccACACTCTTTCCCTACACGACGCTCTTCCGA*T*C*T
H2	i5-T739-TruSeq-016	AATGATACGGCGACCACCGAGATCTACACaatgccaagaACACTCTTTCCCTACACGACGCTCTTCCGA*T*C*T
A3	i5-T740-TruSeq-017	AATGATACGGCGACCACCGAGATCTACACtggtctacgtACACTCTTTCCCTACACGACGCTCTTCCGA*T*C*T
B3	i5-T741-TruSeq-018	AATGATACGGCGACCACCGAGATCTACACggtcgccgctACACTCTTTCCCTACACGACGCTCTTCCGA*T*C*T
C3	i5-T742-TruSeq-019	AATGATACGGCGACCACCGAGATCTACACagcaagtagtACACTCTTTCCCTACACGACGCTCTTCCGA*T*C*T
D3	i5-T743-TruSeq-020	AATGATACGGCGACCACCGAGATCTACACaagaagttcaACACTCTTTCCCTACACGACGCTCTTCCGA*T*C*T
E3	i5-T744-TruSeq-021	AATGATACGGCGACCACCGAGATCTACACcggcgctggcACACTCTTTCCCTACACGACGCTCTTCCGA*T*C*T
F3	i5-T745-TruSeq-022	AATGATACGGCGACCACCGAGATCTACACtcgtcaacttACACTCTTTCCCTACACGACGCTCTTCCGA*T*C*T
G3	i5-T746-TruSeq-023	AATGATACGGCGACCACCGAGATCTACACcaacttggatACACTCTTTCCCTACACGACGCTCTTCCGA*T*C*T
H3	i5-T747-TruSeq-024	AATGATACGGCGACCACCGAGATCTACACttggagctcaACACTCTTTCCCTACACGACGCTCTTCCGA*T*C*T
A4	i5-T748-TruSeq-025	AATGATACGGCGACCACCGAGATCTACACcttagttcaaACACTCTTTCCCTACACGACGCTCTTCCGA*T*C*T
B4	i5-T749-TruSeq-026	AATGATACGGCGACCACCGAGATCTACACttgaattataACACTCTTTCCCTACACGACGCTCTTCCGA*T*C*T
C4	i5-T750-TruSeq-027	AATGATACGGCGACCACCGAGATCTACACcttcagcttcACACTCTTTCCCTACACGACGCTCTTCCGA*T*C*T
D4	i5-T751-TruSeq-028	AATGATACGGCGACCACCGAGATCTACACgtataccgaaACACTCTTTCCCTACACGACGCTCTTCCGA*T*C*T
E4	i5-T752-TruSeq-029	AATGATACGGCGACCACCGAGATCTACACggatataataACACTCTTTCCCTACACGACGCTCTTCCGA*T*C*T
F4	i5-T753-TruSeq-030	AATGATACGGCGACCACCGAGATCTACACgaatcgacgtACACTCTTTCCCTACACGACGCTCTTCCGA*T*C*T
G4	i5-T754-TruSeq-031	AATGATACGGCGACCACCGAGATCTACACtgaacggtaaACACTCTTTCCCTACACGACGCTCTTCCGA*T*C*T
H4	i5-T755-TruSeq-032	AATGATACGGCGACCACCGAGATCTACACaagtcgcgcgACACTCTTTCCCTACACGACGCTCTTCCGA*T*C*T
A5	i5-T756-TruSeq-033	AATGATACGGCGACCACCGAGATCTACACtccgcctactACACTCTTTCCCTACACGACGCTCTTCCGA*T*C*T
B5	i5-T757-TruSeq-034	AATGATACGGCGACCACCGAGATCTACACttaatagttcACACTCTTTCCCTACACGACGCTCTTCCGA*T*C*T
C5	i5-T758-TruSeq-035	AATGATACGGCGACCACCGAGATCTACACcaaccggatcACACTCTTTCCCTACACGACGCTCTTCCGA*T*C*T
D5	i5-T759-TruSeq-036	AATGATACGGCGACCACCGAGATCTACACttagagcaacACACTCTTTCCCTACACGACGCTCTTCCGA*T*C*T
E5	i5-T760-TruSeq-037	AATGATACGGCGACCACCGAGATCTACACcgtcattccaACACTCTTTCCCTACACGACGCTCTTCCGA*T*C*T
F5	i5-T761-TruSeq-038	AATGATACGGCGACCACCGAGATCTACACtaggaaggcaACACTCTTTCCCTACACGACGCTCTTCCGA*T*C*T
G5	i5-T762-TruSeq-039	AATGATACGGCGACCACCGAGATCTACACttggcctataACACTCTTTCCCTACACGACGCTCTTCCGA*T*C*T
H5	i5-T763-TruSeq-040	AATGATACGGCGACCACCGAGATCTACACgcgtctattcACACTCTTTCCCTACACGACGCTCTTCCGA*T*C*T
A6	i5-T764-TruSeq-041	AATGATACGGCGACCACCGAGATCTACACcagagtagacACACTCTTTCCCTACACGACGCTCTTCCGA*T*C*T
B6	i5-T765-TruSeq-042	AATGATACGGCGACCACCGAGATCTACACatgccggacgACACTCTTTCCCTACACGACGCTCTTCCGA*T*C*T
C6	i5-T766-TruSeq-043	AATGATACGGCGACCACCGAGATCTACACtattcgatctACACTCTTTCCCTACACGACGCTCTTCCGA*T*C*T
D6	i5-T767-TruSeq-044	AATGATACGGCGACCACCGAGATCTACACatggatccgaACACTCTTTCCCTACACGACGCTCTTCCGA*T*C*T
E6	i5-T768-TruSeq-045	AATGATACGGCGACCACCGAGATCTACACataatgcattACACTCTTTCCCTACACGACGCTCTTCCGA*T*C*T
F6	i5-T769-TruSeq-046	AATGATACGGCGACCACCGAGATCTACACaagtagactaACACTCTTTCCCTACACGACGCTCTTCCGA*T*C*T
G6	i5-T770-TruSeq-047	AATGATACGGCGACCACCGAGATCTACACatggaagcatACACTCTTTCCCTACACGACGCTCTTCCGA*T*C*T
H6	i5-T771-TruSeq-048	AATGATACGGCGACCACCGAGATCTACACtggatcaggcACACTCTTTCCCTACACGACGCTCTTCCGA*T*C*T
A7	i5-T772-TruSeq-049	AATGATACGGCGACCACCGAGATCTACACgttacttagcACACTCTTTCCCTACACGACGCTCTTCCGA*T*C*T
B7	i5-T773-TruSeq-050	AATGATACGGCGACCACCGAGATCTACACaccgccgcaaACACTCTTTCCCTACACGACGCTCTTCCGA*T*C*T
C7	i5-T774-TruSeq-051	AATGATACGGCGACCACCGAGATCTACACctcaagtcctACACTCTTTCCCTACACGACGCTCTTCCGA*T*C*T
D7	i5-T775-TruSeq-052	AATGATACGGCGACCACCGAGATCTACACcggtcgactaACACTCTTTCCCTACACGACGCTCTTCCGA*T*C*T
E7	i5-T776-TruSeq-053	AATGATACGGCGACCACCGAGATCTACACttcgccgtaaACACTCTTTCCCTACACGACGCTCTTCCGA*T*C*T
F7	i5-T777-TruSeq-054	AATGATACGGCGACCACCGAGATCTACACgctccgcttgACACTCTTTCCCTACACGACGCTCTTCCGA*T*C*T
G7	i5-T778-TruSeq-055	AATGATACGGCGACCACCGAGATCTACACacttaagataACACTCTTTCCCTACACGACGCTCTTCCGA*T*C*T
H7	i5-T779-TruSeq-056	AATGATACGGCGACCACCGAGATCTACACggcatggccaACACTCTTTCCCTACACGACGCTCTTCCGA*T*C*T
A8	i5-T780-TruSeq-057	AATGATACGGCGACCACCGAGATCTACACcttcggtataACACTCTTTCCCTACACGACGCTCTTCCGA*T*C*T
B8	i5-T781-TruSeq-058	AATGATACGGCGACCACCGAGATCTACACgagattcgccACACTCTTTCCCTACACGACGCTCTTCCGA*T*C*T
C8	i5-T782-TruSeq-059	AATGATACGGCGACCACCGAGATCTACACctaggccgttACACTCTTTCCCTACACGACGCTCTTCCGA*T*C*T
D8	i5-T783-TruSeq-060	AATGATACGGCGACCACCGAGATCTACACggccaacgatACACTCTTTCCCTACACGACGCTCTTCCGA*T*C*T
E8	i5-T784-TruSeq-061	AATGATACGGCGACCACCGAGATCTACACacggaacctgACACTCTTTCCCTACACGACGCTCTTCCGA*T*C*T
F8	i5-T785-TruSeq-062	AATGATACGGCGACCACCGAGATCTACACtgattctcgtACACTCTTTCCCTACACGACGCTCTTCCGA*T*C*T
G8	i5-T786-TruSeq-063	AATGATACGGCGACCACCGAGATCTACACttgcgtcaacACACTCTTTCCCTACACGACGCTCTTCCGA*T*C*T
H8	i5-T787-TruSeq-064	AATGATACGGCGACCACCGAGATCTACACgaatgcaaccACACTCTTTCCCTACACGACGCTCTTCCGA*T*C*T
A9	i5-T788-TruSeq-065	AATGATACGGCGACCACCGAGATCTACACtgcggttcagACACTCTTTCCCTACACGACGCTCTTCCGA*T*C*T
B9	i5-T789-TruSeq-066	AATGATACGGCGACCACCGAGATCTACACttggccaaccACACTCTTTCCCTACACGACGCTCTTCCGA*T*C*T
C9	i5-T790-TruSeq-067	AATGATACGGCGACCACCGAGATCTACACttggttaagcACACTCTTTCCCTACACGACGCTCTTCCGA*T*C*T
D9	i5-T791-TruSeq-068	AATGATACGGCGACCACCGAGATCTACACcttaagttcgACACTCTTTCCCTACACGACGCTCTTCCGA*T*C*T
E9	i5-T792-TruSeq-069	AATGATACGGCGACCACCGAGATCTACACgtcctcagaaACACTCTTTCCCTACACGACGCTCTTCCGA*T*C*T
F9	i5-T793-TruSeq-070	AATGATACGGCGACCACCGAGATCTACACggagtcgtctACACTCTTTCCCTACACGACGCTCTTCCGA*T*C*T
G9	i5-T794-TruSeq-071	AATGATACGGCGACCACCGAGATCTACACggtacctctaACACTCTTTCCCTACACGACGCTCTTCCGA*T*C*T
H9	i5-T795-TruSeq-072	AATGATACGGCGACCACCGAGATCTACACgatcgctgagACACTCTTTCCCTACACGACGCTCTTCCGA*T*C*T
A10	i5-T191-IPE1F	AATGATACGGCGACCACCGAGATCTACACgaggcatcaaACACTCTTTCCCTACACGACGCTCTTCCGA*T*C*T
B10	i5-T192-IPE1F	AATGATACGGCGACCACCGAGATCTACACattcgaccaaACACTCTTTCCCTACACGACGCTCTTCCGA*T*C*T
C10	i5-T193-IPE1F	AATGATACGGCGACCACCGAGATCTACACccgcggctcaACACTCTTTCCCTACACGACGCTCTTCCGA*T*C*T
D10	i5-T194-IPE1F	AATGATACGGCGACCACCGAGATCTACACggctcctcgtACACTCTTTCCCTACACGACGCTCTTCCGA*T*C*T
E10	i5-T195-IPE1F	AATGATACGGCGACCACCGAGATCTACACgttacgcaagACACTCTTTCCCTACACGACGCTCTTCCGA*T*C*T
F10	i5-T196-IPE1F	AATGATACGGCGACCACCGAGATCTACACagccggtaccACACTCTTTCCCTACACGACGCTCTTCCGA*T*C*T
G10	i5-T197-IPE1F	AATGATACGGCGACCACCGAGATCTACACacctctatctACACTCTTTCCCTACACGACGCTCTTCCGA*T*C*T
H10	i5-T198-IPE1F	AATGATACGGCGACCACCGAGATCTACACggactactacACACTCTTTCCCTACACGACGCTCTTCCGA*T*C*T
A11	i5-T199-IPE1F	AATGATACGGCGACCACCGAGATCTACACgtatcatcgaACACTCTTTCCCTACACGACGCTCTTCCGA*T*C*T
B11	i5-T200-IPE1F	AATGATACGGCGACCACCGAGATCTACACccgcgattatACACTCTTTCCCTACACGACGCTCTTCCGA*T*C*T
C11	i5-T201-IPE1F	AATGATACGGCGACCACCGAGATCTACACattcaggtacACACTCTTTCCCTACACGACGCTCTTCCGA*T*C*T
D11	i5-T202-IPE1F	AATGATACGGCGACCACCGAGATCTACACatggaattggACACTCTTTCCCTACACGACGCTCTTCCGA*T*C*T
E11	i5-T203-IPE1F	AATGATACGGCGACCACCGAGATCTACACgacgaagcgtACACTCTTTCCCTACACGACGCTCTTCCGA*T*C*T
F11	i5-T204-IPE1F	AATGATACGGCGACCACCGAGATCTACACcttgcagtagACACTCTTTCCCTACACGACGCTCTTCCGA*T*C*T
G11	i5-T205-IPE1F	AATGATACGGCGACCACCGAGATCTACACcttggtaatgACACTCTTTCCCTACACGACGCTCTTCCGA*T*C*T
H11	i5-T206-IPE1F	AATGATACGGCGACCACCGAGATCTACACcaagtcgaccACACTCTTTCCCTACACGACGCTCTTCCGA*T*C*T
A12	i5-T934-TruSeq	AATGATACGGCGACCACCGAGATCTACACccgaggcaacACACTCTTTCCCTACACGACGCTCTTCCGA*T*C*T
B12	i5-T935-TruSeq	AATGATACGGCGACCACCGAGATCTACACgtctctagttACACTCTTTCCCTACACGACGCTCTTCCGA*T*C*T
C12	i5-T936-TruSeq	AATGATACGGCGACCACCGAGATCTACACgctggttataACACTCTTTCCCTACACGACGCTCTTCCGA*T*C*T
D12	i5-T937-TruSeq	AATGATACGGCGACCACCGAGATCTACACtcgtaggtcaACACTCTTTCCCTACACGACGCTCTTCCGA*T*C*T
E12	i5-T938-TruSeq	AATGATACGGCGACCACCGAGATCTACACaactcagacgACACTCTTTCCCTACACGACGCTCTTCCGA*T*C*T
F12	i5-T939-TruSeq	AATGATACGGCGACCACCGAGATCTACACtgctgccggaACACTCTTTCCCTACACGACGCTCTTCCGA*T*C*T
G12	i5-T940-TruSeq	AATGATACGGCGACCACCGAGATCTACACtggaggcaagACACTCTTTCCCTACACGACGCTCTTCCGA*T*C*T
H12	i5-T941-TruSeq	AATGATACGGCGACCACCGAGATCTACACactgatgcgaACACTCTTTCCCTACACGACGCTCTTCCGA*T*C*T

## Sheet: Table S1C
Well Position	Name	Sequence
A1	i5-T950-TruSeq*PT	AATGATACGGCGACCACCGAGATCTACACatggcaatacACACTCTTTCCCTACACGACGCTCTTCCGA*T*C*T
B1	i5-T951-TruSeq*PT	AATGATACGGCGACCACCGAGATCTACACaccagaaccaACACTCTTTCCCTACACGACGCTCTTCCGA*T*C*T
C1	i5-T952-TruSeq*PT	AATGATACGGCGACCACCGAGATCTACACggttcgacctACACTCTTTCCCTACACGACGCTCTTCCGA*T*C*T
D1	i5-T953-TruSeq*PT	AATGATACGGCGACCACCGAGATCTACACcttggacggaACACTCTTTCCCTACACGACGCTCTTCCGA*T*C*T
E1	i5-T954-TruSeq*PT	AATGATACGGCGACCACCGAGATCTACACcggtctcataACACTCTTTCCCTACACGACGCTCTTCCGA*T*C*T
F1	i5-T955-TruSeq*PT	AATGATACGGCGACCACCGAGATCTACACaatcagagccACACTCTTTCCCTACACGACGCTCTTCCGA*T*C*T
G1	i5-T956-TruSeq*PT	AATGATACGGCGACCACCGAGATCTACACcctgaatactACACTCTTTCCCTACACGACGCTCTTCCGA*T*C*T
H1	i5-T957-TruSeq*PT	AATGATACGGCGACCACCGAGATCTACACcttggagactACACTCTTTCCCTACACGACGCTCTTCCGA*T*C*T
A2	i5-T958-TruSeq*PT	AATGATACGGCGACCACCGAGATCTACACaagaccttacACACTCTTTCCCTACACGACGCTCTTCCGA*T*C*T
B2	i5-T959-TruSeq*PT	AATGATACGGCGACCACCGAGATCTACACgcgagcgctcACACTCTTTCCCTACACGACGCTCTTCCGA*T*C*T
C2	i5-T960-TruSeq*PT	AATGATACGGCGACCACCGAGATCTACACtcgcaagacgACACTCTTTCCCTACACGACGCTCTTCCGA*T*C*T
D2	i5-T961-TruSeq*PT	AATGATACGGCGACCACCGAGATCTACACcaatctcggaACACTCTTTCCCTACACGACGCTCTTCCGA*T*C*T
E2	i5-T962-TruSeq*PT	AATGATACGGCGACCACCGAGATCTACACtcgacctaccACACTCTTTCCCTACACGACGCTCTTCCGA*T*C*T
F2	i5-T963-TruSeq*PT	AATGATACGGCGACCACCGAGATCTACACttataggcatACACTCTTTCCCTACACGACGCTCTTCCGA*T*C*T
G2	i5-T964-TruSeq*PT	AATGATACGGCGACCACCGAGATCTACACttctggcctaACACTCTTTCCCTACACGACGCTCTTCCGA*T*C*T
H2	i5-T965-TruSeq*PT	AATGATACGGCGACCACCGAGATCTACACaattggcgatACACTCTTTCCCTACACGACGCTCTTCCGA*T*C*T
A3	i5-T966-TruSeq*PT	AATGATACGGCGACCACCGAGATCTACACaggcaaccgcACACTCTTTCCCTACACGACGCTCTTCCGA*T*C*T
B3	i5-T967-TruSeq*PT	AATGATACGGCGACCACCGAGATCTACACacgcaatgatACACTCTTTCCCTACACGACGCTCTTCCGA*T*C*T
C3	i5-T968-TruSeq*PT	AATGATACGGCGACCACCGAGATCTACACactcgttactACACTCTTTCCCTACACGACGCTCTTCCGA*T*C*T
D3	i5-T969-TruSeq*PT	AATGATACGGCGACCACCGAGATCTACACcaagtcagcaACACTCTTTCCCTACACGACGCTCTTCCGA*T*C*T
E3	i5-T970-TruSeq*PT	AATGATACGGCGACCACCGAGATCTACACggtacggataACACTCTTTCCCTACACGACGCTCTTCCGA*T*C*T
F3	i5-T971-TruSeq*PT	AATGATACGGCGACCACCGAGATCTACACctcaatggtcACACTCTTTCCCTACACGACGCTCTTCCGA*T*C*T
G3	i5-T972-TruSeq*PT	AATGATACGGCGACCACCGAGATCTACACactccgaagaACACTCTTTCCCTACACGACGCTCTTCCGA*T*C*T
H3	i5-T973-TruSeq*PT	AATGATACGGCGACCACCGAGATCTACACaatccaaggcACACTCTTTCCCTACACGACGCTCTTCCGA*T*C*T
A4	i5-T974-TruSeq*PT	AATGATACGGCGACCACCGAGATCTACACcgtccatcgcACACTCTTTCCCTACACGACGCTCTTCCGA*T*C*T
B4	i5-T975-TruSeq*PT	AATGATACGGCGACCACCGAGATCTACACttaggtacgaACACTCTTTCCCTACACGACGCTCTTCCGA*T*C*T
C4	i5-T976-TruSeq*PT	AATGATACGGCGACCACCGAGATCTACACcttaccatctACACTCTTTCCCTACACGACGCTCTTCCGA*T*C*T
D4	i5-T977-TruSeq*PT	AATGATACGGCGACCACCGAGATCTACACcgagataagaACACTCTTTCCCTACACGACGCTCTTCCGA*T*C*T
E4	i5-T978-TruSeq*PT	AATGATACGGCGACCACCGAGATCTACACcgatcttctaACACTCTTTCCCTACACGACGCTCTTCCGA*T*C*T
F4	i5-T979-TruSeq*PT	AATGATACGGCGACCACCGAGATCTACACgttccgatccACACTCTTTCCCTACACGACGCTCTTCCGA*T*C*T
G4	i5-T980-TruSeq*PT	AATGATACGGCGACCACCGAGATCTACACgccataagaaACACTCTTTCCCTACACGACGCTCTTCCGA*T*C*T
H4	i5-T981-TruSeq*PT	AATGATACGGCGACCACCGAGATCTACACagattcataaACACTCTTTCCCTACACGACGCTCTTCCGA*T*C*T
A5	i5-T982-TruSeq*PT	AATGATACGGCGACCACCGAGATCTACACcagagcgtcaACACTCTTTCCCTACACGACGCTCTTCCGA*T*C*T
B5	i5-T983-TruSeq*PT	AATGATACGGCGACCACCGAGATCTACACgaggagccagACACTCTTTCCCTACACGACGCTCTTCCGA*T*C*T
C5	i5-T984-TruSeq*PT	AATGATACGGCGACCACCGAGATCTACACatgaggatccACACTCTTTCCCTACACGACGCTCTTCCGA*T*C*T
D5	i5-T985-TruSeq*PT	AATGATACGGCGACCACCGAGATCTACACcggcgctcaaACACTCTTTCCCTACACGACGCTCTTCCGA*T*C*T
E5	i5-T986-TruSeq*PT	AATGATACGGCGACCACCGAGATCTACACccttacgtcaACACTCTTTCCCTACACGACGCTCTTCCGA*T*C*T
F5	i5-T987-TruSeq*PT	AATGATACGGCGACCACCGAGATCTACACttctcagtcaACACTCTTTCCCTACACGACGCTCTTCCGA*T*C*T
G5	i5-T988-TruSeq*PT	AATGATACGGCGACCACCGAGATCTACACataggagcttACACTCTTTCCCTACACGACGCTCTTCCGA*T*C*T
H5	i5-T989-TruSeq*PT	AATGATACGGCGACCACCGAGATCTACACtagccgactcACACTCTTTCCCTACACGACGCTCTTCCGA*T*C*T
A6	i5-T990-TruSeq*PT	AATGATACGGCGACCACCGAGATCTACACaagaactccgACACTCTTTCCCTACACGACGCTCTTCCGA*T*C*T
B6	i5-T991-TruSeq*PT	AATGATACGGCGACCACCGAGATCTACACcttgagaccgACACTCTTTCCCTACACGACGCTCTTCCGA*T*C*T
C6	i5-T992-TruSeq*PT	AATGATACGGCGACCACCGAGATCTACACaacgccatacACACTCTTTCCCTACACGACGCTCTTCCGA*T*C*T
D6	i5-T993-TruSeq*PT	AATGATACGGCGACCACCGAGATCTACACcctactcaacACACTCTTTCCCTACACGACGCTCTTCCGA*T*C*T
E6	i5-T994-TruSeq*PT	AATGATACGGCGACCACCGAGATCTACACtctagcctccACACTCTTTCCCTACACGACGCTCTTCCGA*T*C*T
F6	i5-T995-TruSeq*PT	AATGATACGGCGACCACCGAGATCTACACcgcttagatcACACTCTTTCCCTACACGACGCTCTTCCGA*T*C*T
G6	i5-T996-TruSeq*PT	AATGATACGGCGACCACCGAGATCTACACgcttaatcatACACTCTTTCCCTACACGACGCTCTTCCGA*T*C*T
H6	i5-T997-TruSeq*PT	AATGATACGGCGACCACCGAGATCTACACagcaggtcaaACACTCTTTCCCTACACGACGCTCTTCCGA*T*C*T
A7	i5-T998-TruSeq*PT	AATGATACGGCGACCACCGAGATCTACACccgcttataaACACTCTTTCCCTACACGACGCTCTTCCGA*T*C*T
B7	i5-T999-TruSeq*PT	AATGATACGGCGACCACCGAGATCTACACcctaatggaaACACTCTTTCCCTACACGACGCTCTTCCGA*T*C*T
C7	i5-T1000-TruSeq*PT	AATGATACGGCGACCACCGAGATCTACACcattggttccACACTCTTTCCCTACACGACGCTCTTCCGA*T*C*T
D7	i5-T1001-TruSeq*PT	AATGATACGGCGACCACCGAGATCTACACaccagttattACACTCTTTCCCTACACGACGCTCTTCCGA*T*C*T
E7	i5-T1002-TruSeq*PT	AATGATACGGCGACCACCGAGATCTACACgactcgcttaACACTCTTTCCCTACACGACGCTCTTCCGA*T*C*T
F7	i5-T1003-TruSeq*PT	AATGATACGGCGACCACCGAGATCTACACaattgctccgACACTCTTTCCCTACACGACGCTCTTCCGA*T*C*T
G7	i5-T1004-TruSeq*PT	AATGATACGGCGACCACCGAGATCTACACtgcgaatgccACACTCTTTCCCTACACGACGCTCTTCCGA*T*C*T
H7	i5-T1005-TruSeq*PT	AATGATACGGCGACCACCGAGATCTACACtgcctccagcACACTCTTTCCCTACACGACGCTCTTCCGA*T*C*T
A8	i5-T1006-TruSeq*PT	AATGATACGGCGACCACCGAGATCTACACttaggcttgaACACTCTTTCCCTACACGACGCTCTTCCGA*T*C*T
B8	i5-T1007-TruSeq*PT	AATGATACGGCGACCACCGAGATCTACACactctgagctACACTCTTTCCCTACACGACGCTCTTCCGA*T*C*T
C8	i5-T1008-TruSeq*PT	AATGATACGGCGACCACCGAGATCTACACttcgaacgacACACTCTTTCCCTACACGACGCTCTTCCGA*T*C*T
D8	i5-T1009-TruSeq*PT	AATGATACGGCGACCACCGAGATCTACACtactgctcggACACTCTTTCCCTACACGACGCTCTTCCGA*T*C*T
E8	i5-T1010-TruSeq*PT	AATGATACGGCGACCACCGAGATCTACACtctagaagacACACTCTTTCCCTACACGACGCTCTTCCGA*T*C*T
F8	i5-T1011-TruSeq*PT	AATGATACGGCGACCACCGAGATCTACACtattggaataACACTCTTTCCCTACACGACGCTCTTCCGA*T*C*T
G8	i5-T1012-TruSeq*PT	AATGATACGGCGACCACCGAGATCTACACaagatatcaaACACTCTTTCCCTACACGACGCTCTTCCGA*T*C*T
H8	i5-T1013-TruSeq*PT	AATGATACGGCGACCACCGAGATCTACACagtccatggtACACTCTTTCCCTACACGACGCTCTTCCGA*T*C*T
A9	i5-T1014-TruSeq*PT	AATGATACGGCGACCACCGAGATCTACACggttgaatacACACTCTTTCCCTACACGACGCTCTTCCGA*T*C*T
B9	i5-T1015-TruSeq*PT	AATGATACGGCGACCACCGAGATCTACACctagcgatggACACTCTTTCCCTACACGACGCTCTTCCGA*T*C*T
C9	i5-T1016-TruSeq*PT	AATGATACGGCGACCACCGAGATCTACACccaatacgccACACTCTTTCCCTACACGACGCTCTTCCGA*T*C*T
D9	i5-T1017-TruSeq*PT	AATGATACGGCGACCACCGAGATCTACACgagatacctcACACTCTTTCCCTACACGACGCTCTTCCGA*T*C*T
E9	i5-T1018-TruSeq*PT	AATGATACGGCGACCACCGAGATCTACACgctcaggagcACACTCTTTCCCTACACGACGCTCTTCCGA*T*C*T
F9	i5-T1019-TruSeq*PT	AATGATACGGCGACCACCGAGATCTACACactagttgcaACACTCTTTCCCTACACGACGCTCTTCCGA*T*C*T
G9	i5-T1020-TruSeq*PT	AATGATACGGCGACCACCGAGATCTACACccgctatccaACACTCTTTCCCTACACGACGCTCTTCCGA*T*C*T
H9	i5-T1021-TruSeq*PT	AATGATACGGCGACCACCGAGATCTACACatgcaacttaACACTCTTTCCCTACACGACGCTCTTCCGA*T*C*T
A10	i5-T1022-TruSeq*PT	AATGATACGGCGACCACCGAGATCTACACaggaccaagtACACTCTTTCCCTACACGACGCTCTTCCGA*T*C*T
B10	i5-T1023-TruSeq*PT	AATGATACGGCGACCACCGAGATCTACACggcgtcctcaACACTCTTTCCCTACACGACGCTCTTCCGA*T*C*T
C10	i5-T1024-TruSeq*PT	AATGATACGGCGACCACCGAGATCTACACggaagctcgcACACTCTTTCCCTACACGACGCTCTTCCGA*T*C*T
D10	i5-T1025-TruSeq*PT	AATGATACGGCGACCACCGAGATCTACACaatcgttataACACTCTTTCCCTACACGACGCTCTTCCGA*T*C*T
E10	i5-T1026-TruSeq*PT	AATGATACGGCGACCACCGAGATCTACACccgagagaggACACTCTTTCCCTACACGACGCTCTTCCGA*T*C*T
F10	i5-T1027-TruSeq*PT	AATGATACGGCGACCACCGAGATCTACACgaggaactcaACACTCTTTCCCTACACGACGCTCTTCCGA*T*C*T
G10	i5-T1028-TruSeq*PT	AATGATACGGCGACCACCGAGATCTACACggtctgagcaACACTCTTTCCCTACACGACGCTCTTCCGA*T*C*T
H10	i5-T1029-TruSeq*PT	AATGATACGGCGACCACCGAGATCTACACaccattaagcACACTCTTTCCCTACACGACGCTCTTCCGA*T*C*T
A11	i5-T1030-TruSeq*PT	AATGATACGGCGACCACCGAGATCTACACaactctaccaACACTCTTTCCCTACACGACGCTCTTCCGA*T*C*T
B11	i5-T1031-TruSeq*PT	AATGATACGGCGACCACCGAGATCTACACtgctcaactcACACTCTTTCCCTACACGACGCTCTTCCGA*T*C*T
C11	i5-T1032-TruSeq*PT	AATGATACGGCGACCACCGAGATCTACACccggcagcctACACTCTTTCCCTACACGACGCTCTTCCGA*T*C*T
D11	i5-T1033-TruSeq*PT	AATGATACGGCGACCACCGAGATCTACACctcgcgaccaACACTCTTTCCCTACACGACGCTCTTCCGA*T*C*T
E11	i5-T1034-TruSeq*PT	AATGATACGGCGACCACCGAGATCTACACtggaccttagACACTCTTTCCCTACACGACGCTCTTCCGA*T*C*T
F11	i5-T1035-TruSeq*PT	AATGATACGGCGACCACCGAGATCTACACggaatgaccgACACTCTTTCCCTACACGACGCTCTTCCGA*T*C*T
G11	i5-T1036-TruSeq*PT	AATGATACGGCGACCACCGAGATCTACACcagtatgatgACACTCTTTCCCTACACGACGCTCTTCCGA*T*C*T
H11	i5-T1037-TruSeq*PT	AATGATACGGCGACCACCGAGATCTACACctcatgaataACACTCTTTCCCTACACGACGCTCTTCCGA*T*C*T
A12	i5-T1038-TruSeq*PT	AATGATACGGCGACCACCGAGATCTACACctgcgtagtaACACTCTTTCCCTACACGACGCTCTTCCGA*T*C*T
B12	i5-T1039-TruSeq*PT	AATGATACGGCGACCACCGAGATCTACACggagcaacctACACTCTTTCCCTACACGACGCTCTTCCGA*T*C*T
C12	i5-T1040-TruSeq*PT	AATGATACGGCGACCACCGAGATCTACACtcagtaatacACACTCTTTCCCTACACGACGCTCTTCCGA*T*C*T
D12	i5-T1041-TruSeq*PT	AATGATACGGCGACCACCGAGATCTACACgacgctgcatACACTCTTTCCCTACACGACGCTCTTCCGA*T*C*T
E12	i5-T1042-TruSeq*PT	AATGATACGGCGACCACCGAGATCTACACatctccagctACACTCTTTCCCTACACGACGCTCTTCCGA*T*C*T
F12	i5-T1043-TruSeq*PT	AATGATACGGCGACCACCGAGATCTACACttagaactgcACACTCTTTCCCTACACGACGCTCTTCCGA*T*C*T
G12	i5-T1044-TruSeq*PT	AATGATACGGCGACCACCGAGATCTACACccgtaacgccACACTCTTTCCCTACACGACGCTCTTCCGA*T*C*T
H12	i5-T1045-TruSeq*PT	AATGATACGGCGACCACCGAGATCTACACgactatacctACACTCTTTCCCTACACGACGCTCTTCCGA*T*C*T

## Sheet: Table S1D
Well Position	Name	Sequence
A01	UGA_A01_UIX121_p7	CCATCTCATCCCTGCGTGTCTCCGACTGCACAGCTCGAATGCGATAAGCAGAAGACGGCATACG*A
A02	UGA_A02_UIX130_p7	CCATCTCATCCCTGCGTGTCTCCGACTGCACATGTGCAGCCATCGATAAGCAGAAGACGGCATACG*A
A03	UGA_A03_UIX38_p7	CCATCTCATCCCTGCGTGTCTCCGACTGCACATCACACATGAATGATAAGCAGAAGACGGCATACG*A
A04	UGA_A04_UIX61_p7	CCATCTCATCCCTGCGTGTCTCCGACTGCACTGTGTAGGCATGATAAGCAGAAGACGGCATACG*A
A05	UGA_A05_UIX9_p7	CCATCTCATCCCTGCGTGTCTCCGACTGCACATGTATCCTCTGATAAGCAGAAGACGGCATACG*A
A06	UGA_A06_UIX230_p7	CCATCTCATCCCTGCGTGTCTCCGACTGCACATATAGCCTATGATAAGCAGAAGACGGCATACG*A
A07	UGA_A07_UIX205_p7	CCATCTCATCCCTGCGTGTCTCCGACTGCACGATTCATGCTCGATAAGCAGAAGACGGCATACG*A
A08	UGA_A08_UIX1_p7	CCATCTCATCCCTGCGTGTCTCCGACTGCACACATCCTGCATGTGATAAGCAGAAGACGGCATACG*A
A09	UGA_A09_UIX107_p7	CCATCTCATCCCTGCGTGTCTCCGACTGCACGCGCATCCTGCATGATAAGCAGAAGACGGCATACG*A
A10	UGA_A10_UIX109_p7	CCATCTCATCCCTGCGTGTCTCCGACTGCACACTGCACGAATGATAAGCAGAAGACGGCATACG*A
A11	UGA_A11_UIX57_p7	CCATCTCATCCCTGCGTGTCTCCGACTGCACACGCACTGCCAGATAAGCAGAAGACGGCATACG*A
A12	UGA_A12_UIX240_p7	CCATCTCATCCCTGCGTGTCTCCGACTGCACTGCCATAGCACGATAAGCAGAAGACGGCATACG*A
B01	UGA_B01_UIX223_p7	CCATCTCATCCCTGCGTGTCTCCGACTGCACAGTTGTGCTGTGATAAGCAGAAGACGGCATACG*A
B02	UGA_B02_UIX163_p7	CCATCTCATCCCTGCGTGTCTCCGACTGCACATGGCGCGATCATGATAAGCAGAAGACGGCATACG*A
B03	UGA_B03_UIX247_p7	CCATCTCATCCCTGCGTGTCTCCGACTGCACTTAGATATCATGATAAGCAGAAGACGGCATACG*A
B04	UGA_B04_UIX5_p7	CCATCTCATCCCTGCGTGTCTCCGACTGCACATCCTGTGCGCATGATAAGCAGAAGACGGCATACG*A
B05	UGA_B05_UIX252_p7	CCATCTCATCCCTGCGTGTCTCCGACTGCACACGTGGCACATGATAAGCAGAAGACGGCATACG*A
B06	UGA_B06_UIX239_p7	CCATCTCATCCCTGCGTGTCTCCGACTGCACATGCGTCCTGTGATAAGCAGAAGACGGCATACG*A
B07	UGA_B07_UIX120_p7	CCATCTCATCCCTGCGTGTCTCCGACTGCACAATGCTCTGCATAGATAAGCAGAAGACGGCATACG*A
B08	UGA_B08_UIX159_p7	CCATCTCATCCCTGCGTGTCTCCGACTGCACTACATTGCACAGATAAGCAGAAGACGGCATACG*A
B09	UGA_B09_UIX234_p7	CCATCTCATCCCTGCGTGTCTCCGACTGCACATAGCGAGCCAGATAAGCAGAAGACGGCATACG*A
B10	UGA_B10_UIX14_p7	CCATCTCATCCCTGCGTGTCTCCGACTGCACGGAGTGCATGCATGATAAGCAGAAGACGGCATACG*A
B11	UGA_B11_UIX23_p7	CCATCTCATCCCTGCGTGTCTCCGACTGCACATGGAGATACTGATAAGCAGAAGACGGCATACG*A
B12	UGA_B12_UIX6_p7	CCATCTCATCCCTGCGTGTCTCCGACTGCACTGAGCCTGTCAGATAAGCAGAAGACGGCATACG*A
C01	UGA_C01_UIX51_p7	CCATCTCATCCCTGCGTGTCTCCGACTGCACTCGAGATTGATGATAAGCAGAAGACGGCATACG*A
C02	UGA_C02_UIX237_p7	CCATCTCATCCCTGCGTGTCTCCGACTGCACATCCATCTCATCTGATAAGCAGAAGACGGCATACG*A
C03	UGA_C03_UIX213_p7	CCATCTCATCCCTGCGTGTCTCCGACTGCACACTGTCAGCCAGATAAGCAGAAGACGGCATACG*A
C04	UGA_C04_UIX56_p7	CCATCTCATCCCTGCGTGTCTCCGACTGCACAGACTTGCTGCGATAAGCAGAAGACGGCATACG*A
C05	UGA_C05_UIX233_p7	CCATCTCATCCCTGCGTGTCTCCGACTGCACATATAGCAGGAGATAAGCAGAAGACGGCATACG*A
C06	UGA_C06_UIX166_p7	CCATCTCATCCCTGCGTGTCTCCGACTGCACATGTCTAAGATGATAAGCAGAAGACGGCATACG*A
C07	UGA_C07_UIX190_p7	CCATCTCATCCCTGCGTGTCTCCGACTGCACATCGCAGCTGAATGATAAGCAGAAGACGGCATACG*A
C08	UGA_C08_UIX12_p7	CCATCTCATCCCTGCGTGTCTCCGACTGCACTCTGTATTGCAGATAAGCAGAAGACGGCATACG*A
C09	UGA_C09_UIX158_p7	CCATCTCATCCCTGCGTGTCTCCGACTGCACATCATCGATTCGATAAGCAGAAGACGGCATACG*A
C10	UGA_C10_UIX209_p7	CCATCTCATCCCTGCGTGTCTCCGACTGCACTGTGAATATGCGATAAGCAGAAGACGGCATACG*A
C11	UGA_C11_UIX182_p7	CCATCTCATCCCTGCGTGTCTCCGACTGCACTGAATGATCTCGATAAGCAGAAGACGGCATACG*A
C12	UGA_C12_UIX64_p7	CCATCTCATCCCTGCGTGTCTCCGACTGCACAGAAGCTGCATGAGATAAGCAGAAGACGGCATACG*A
D01	UGA_D01_UIX100_p7	CCATCTCATCCCTGCGTGTCTCCGACTGCACTAGATTGCGCAGATAAGCAGAAGACGGCATACG*A
D02	UGA_D02_UIX28_p7	CCATCTCATCCCTGCGTGTCTCCGACTGCACGCATCCTCACAGATAAGCAGAAGACGGCATACG*A
D03	UGA_D03_UIX224_p7	CCATCTCATCCCTGCGTGTCTCCGACTGCACACAACATATCAGATAAGCAGAAGACGGCATACG*A
D04	UGA_D04_UIX20_p7	CCATCTCATCCCTGCGTGTCTCCGACTGCACATCCTGCATCGCAGATAAGCAGAAGACGGCATACG*A
D05	UGA_D05_UIX165_p7	CCATCTCATCCCTGCGTGTCTCCGACTGCACACATCAGCTCAATGATAAGCAGAAGACGGCATACG*A
D06	UGA_D06_UIX154_p7	CCATCTCATCCCTGCGTGTCTCCGACTGCACATGCATATAATGCGATAAGCAGAAGACGGCATACG*A
D07	UGA_D07_UIX221_p7	CCATCTCATCCCTGCGTGTCTCCGACTGCACTCAATGCATCAGCGATAAGCAGAAGACGGCATACG*A
D08	UGA_D08_UIX231_p7	CCATCTCATCCCTGCGTGTCTCCGACTGCACAATGTGTGCTAGATAAGCAGAAGACGGCATACG*A
D09	UGA_D09_UIX36_p7	CCATCTCATCCCTGCGTGTCTCCGACTGCACTCAGCCTCATGCTGATAAGCAGAAGACGGCATACG*A
D10	UGA_D10_UIX63_p7	CCATCTCATCCCTGCGTGTCTCCGACTGCACTCTCGCATGCAATGATAAGCAGAAGACGGCATACG*A
D11	UGA_D11_UIX144_p7	CCATCTCATCCCTGCGTGTCTCCGACTGCACTAGCAGCCAGCGATAAGCAGAAGACGGCATACG*A
D12	UGA_D12_UIX30_p7	CCATCTCATCCCTGCGTGTCTCCGACTGCACTGCCAGACTGTGATAAGCAGAAGACGGCATACG*A
E01	UGA_E01_UIX174_p7	CCATCTCATCCCTGCGTGTCTCCGACTGCACGCACTGCTCCTGATAAGCAGAAGACGGCATACG*A
E02	UGA_E02_UIX178_p7	CCATCTCATCCCTGCGTGTCTCCGACTGCACACATGGCAGCACAGATAAGCAGAAGACGGCATACG*A
E03	UGA_E03_UIX187_p7	CCATCTCATCCCTGCGTGTCTCCGACTGCACACTTGCAGATCGATAAGCAGAAGACGGCATACG*A
E04	UGA_E04_UIX97_p7	CCATCTCATCCCTGCGTGTCTCCGACTGCACTATGCCACAGCATGATAAGCAGAAGACGGCATACG*A
E05	UGA_E05_UIX241_p7	CCATCTCATCCCTGCGTGTCTCCGACTGCACAACATCAGCATGAGATAAGCAGAAGACGGCATACG*A
E06	UGA_E06_UIX160_p7	CCATCTCATCCCTGCGTGTCTCCGACTGCACTGCAGTGATTCATGATAAGCAGAAGACGGCATACG*A
E07	UGA_E07_UIX127_p7	CCATCTCATCCCTGCGTGTCTCCGACTGCACAGCACCTGCATCAGATAAGCAGAAGACGGCATACG*A
E08	UGA_E08_UIX68_p7	CCATCTCATCCCTGCGTGTCTCCGACTGCACTTATGCTATCAGATAAGCAGAAGACGGCATACG*A
E09	UGA_E09_UIX214_p7	CCATCTCATCCCTGCGTGTCTCCGACTGCACAATGCGTGCTGCAGATAAGCAGAAGACGGCATACG*A
E10	UGA_E10_UIX44_p7	CCATCTCATCCCTGCGTGTCTCCGACTGCACATCTCAGTGCAATGATAAGCAGAAGACGGCATACG*A
E11	UGA_E11_UIX122_p7	CCATCTCATCCCTGCGTGTCTCCGACTGCACATGTGCTTCGCATGATAAGCAGAAGACGGCATACG*A
E12	UGA_E12_UIX162_p7	CCATCTCATCCCTGCGTGTCTCCGACTGCACATGAGTGCAGCCAGATAAGCAGAAGACGGCATACG*A
F01	UGA_F01_UIX67_p7	CCATCTCATCCCTGCGTGTCTCCGACTGCACTCAAGCATGTGCTGATAAGCAGAAGACGGCATACG*A
F02	UGA_F02_UIX200_p7	CCATCTCATCCCTGCGTGTCTCCGACTGCACACAGTCAATGTGATAAGCAGAAGACGGCATACG*A
F03	UGA_F03_UIX172_p7	CCATCTCATCCCTGCGTGTCTCCGACTGCACACACTTGATGCGATAAGCAGAAGACGGCATACG*A
F04	UGA_F04_UIX37_p7	CCATCTCATCCCTGCGTGTCTCCGACTGCACATAGAGCCTCAGATAAGCAGAAGACGGCATACG*A
F05	UGA_F05_UIX218_p7	CCATCTCATCCCTGCGTGTCTCCGACTGCACTTGTGTCATGAGATAAGCAGAAGACGGCATACG*A
F06	UGA_F06_UIX250_p7	CCATCTCATCCCTGCGTGTCTCCGACTGCACAATGCACTCGAGATAAGCAGAAGACGGCATACG*A
F07	UGA_F07_UIX52_p7	CCATCTCATCCCTGCGTGTCTCCGACTGCACTTATGAGCGCTGATAAGCAGAAGACGGCATACG*A
F08	UGA_F08_UIX135_p7	CCATCTCATCCCTGCGTGTCTCCGACTGCACGTCATTGCACAGATAAGCAGAAGACGGCATACG*A
F09	UGA_F09_UIX128_p7	CCATCTCATCCCTGCGTGTCTCCGACTGCACATCACTGCAACGATAAGCAGAAGACGGCATACG*A
F10	UGA_F10_UIX98_p7	CCATCTCATCCCTGCGTGTCTCCGACTGCACTTGCATGCGATGCGATAAGCAGAAGACGGCATACG*A
F11	UGA_F11_UIX125_p7	CCATCTCATCCCTGCGTGTCTCCGACTGCACGTGCGCAAGCAGATAAGCAGAAGACGGCATACG*A
F12	UGA_F12_UIX39_p7	CCATCTCATCCCTGCGTGTCTCCGACTGCACTATCTCATAATGATAAGCAGAAGACGGCATACG*A
G01	UGA_G01_UIX232_p7	CCATCTCATCCCTGCGTGTCTCCGACTGCACATGGCTATGCACTGATAAGCAGAAGACGGCATACG*A
G02	UGA_G02_UIX124_p7	CCATCTCATCCCTGCGTGTCTCCGACTGCACTATGAATGAGCGATAAGCAGAAGACGGCATACG*A
G03	UGA_G03_UIX183_p7	CCATCTCATCCCTGCGTGTCTCCGACTGCACTATGCACCATCGATAAGCAGAAGACGGCATACG*A
G04	UGA_G04_UIX212_p7	CCATCTCATCCCTGCGTGTCTCCGACTGCACACAATGTGCGCGATAAGCAGAAGACGGCATACG*A
G05	UGA_G05_UIX53_p7	CCATCTCATCCCTGCGTGTCTCCGACTGCACAATGACTATCTGATAAGCAGAAGACGGCATACG*A
G06	UGA_G06_UIX225_p7	CCATCTCATCCCTGCGTGTCTCCGACTGCACAGCCGCTGCTCGATAAGCAGAAGACGGCATACG*A
G07	UGA_G07_UIX220_p7	CCATCTCATCCCTGCGTGTCTCCGACTGCACGCGCGCAGAATGATAAGCAGAAGACGGCATACG*A
G08	UGA_G08_UIX49_p7	CCATCTCATCCCTGCGTGTCTCCGACTGCACAGCCTCAGCGTGATAAGCAGAAGACGGCATACG*A
G09	UGA_G09_UIX203_p7	CCATCTCATCCCTGCGTGTCTCCGACTGCACTTGATCATACAGATAAGCAGAAGACGGCATACG*A
G10	UGA_G10_UIX236_p7	CCATCTCATCCCTGCGTGTCTCCGACTGCACTCTGCTGTGCAATGATAAGCAGAAGACGGCATACG*A
G11	UGA_G11_UIX189_p7	CCATCTCATCCCTGCGTGTCTCCGACTGCACAGTGTATTGCTGATAAGCAGAAGACGGCATACG*A
G12	UGA_G12_UIX226_p7	CCATCTCATCCCTGCGTGTCTCCGACTGCACTGTGCATCTGCCTGATAAGCAGAAGACGGCATACG*A
H01	UGA_H01_UIX210_p7	CCATCTCATCCCTGCGTGTCTCCGACTGCACTCTATGTTGCTGATAAGCAGAAGACGGCATACG*A
H02	UGA_H02_UIX215_p7	CCATCTCATCCCTGCGTGTCTCCGACTGCACAACTATCTGCAGATAAGCAGAAGACGGCATACG*A
H03	UGA_H03_UIX246_p7	CCATCTCATCCCTGCGTGTCTCCGACTGCACAGATCTCATGAATGATAAGCAGAAGACGGCATACG*A
H04	UGA_H04_UIX171_p7	CCATCTCATCCCTGCGTGTCTCCGACTGCACTATCATCCAGTGATAAGCAGAAGACGGCATACG*A
H05	UGA_H05_UIX194_p7	CCATCTCATCCCTGCGTGTCTCCGACTGCACTGCTACAAGCAGATAAGCAGAAGACGGCATACG*A
H06	UGA_H06_UIX188_p7	CCATCTCATCCCTGCGTGTCTCCGACTGCACAATATGCACGTGATAAGCAGAAGACGGCATACG*A
H07	UGA_H07_UIX244_p7	CCATCTCATCCCTGCGTGTCTCCGACTGCACACTTCTGCGATGATAAGCAGAAGACGGCATACG*A
H08	UGA_H08_UIX204_p7	CCATCTCATCCCTGCGTGTCTCCGACTGCACAAGCATATCTAGATAAGCAGAAGACGGCATACG*A
H09	UGA_H09_UIX167_p7	CCATCTCATCCCTGCGTGTCTCCGACTGCACAATGACAGCTCGATAAGCAGAAGACGGCATACG*A
H10	UGA_H10_UIX185_p7	CCATCTCATCCCTGCGTGTCTCCGACTGCACTGATGAGCTTGATGATAAGCAGAAGACGGCATACG*A
H11	UGA_H11_UIX151_p7	CCATCTCATCCCTGCGTGTCTCCGACTGCACATATGACCTGAGATAAGCAGAAGACGGCATACG*A
H12	UGA_H12_UIX145_p7	CCATCTCATCCCTGCGTGTCTCCGACTGCACAGCCGATATCAGATAAGCAGAAGACGGCATACG*A

## Sheet: Table S1E
Well Position	Name	Sequence
A1	i7-T640-TruSeq-001	CAAGCAGAAGACGGCATACGAGATttgatatgaaGTGACTGGAGTTCAGACGTGTGCTCTTCCGATCT
B1	i7-T641-TruSeq-002	CAAGCAGAAGACGGCATACGAGATtggcagaagtGTGACTGGAGTTCAGACGTGTGCTCTTCCGATCT
C1	i7-T642-TruSeq-003	CAAGCAGAAGACGGCATACGAGATcttcattagaGTGACTGGAGTTCAGACGTGTGCTCTTCCGATCT
D1	i7-T643-TruSeq-004	CAAGCAGAAGACGGCATACGAGATaatcgaactcGTGACTGGAGTTCAGACGTGTGCTCTTCCGATCT
E1	i7-T644-TruSeq-005	CAAGCAGAAGACGGCATACGAGATggacgacgcaGTGACTGGAGTTCAGACGTGTGCTCTTCCGATCT
F1	i7-T645-TruSeq-006	CAAGCAGAAGACGGCATACGAGATcgtctatgaaGTGACTGGAGTTCAGACGTGTGCTCTTCCGATCT
G1	i7-T646-TruSeq-007	CAAGCAGAAGACGGCATACGAGATcgaatctcctGTGACTGGAGTTCAGACGTGTGCTCTTCCGATCT
H1	i7-T647-TruSeq-008	CAAGCAGAAGACGGCATACGAGATggctattcgaGTGACTGGAGTTCAGACGTGTGCTCTTCCGATCT
I1	i7-T648-TruSeq-009	CAAGCAGAAGACGGCATACGAGATtctatcggtaGTGACTGGAGTTCAGACGTGTGCTCTTCCGATCT
J1	i7-T649-TruSeq-010	CAAGCAGAAGACGGCATACGAGATcgaaggcatgGTGACTGGAGTTCAGACGTGTGCTCTTCCGATCT
K1	i7-T650-TruSeq-011	CAAGCAGAAGACGGCATACGAGATaattgagagaGTGACTGGAGTTCAGACGTGTGCTCTTCCGATCT
L1	i7-T651-TruSeq-012	CAAGCAGAAGACGGCATACGAGATgtagttggatGTGACTGGAGTTCAGACGTGTGCTCTTCCGATCT
M1	i7-T652-TruSeq-013	CAAGCAGAAGACGGCATACGAGATcctaagcggtGTGACTGGAGTTCAGACGTGTGCTCTTCCGATCT
N1	i7-T653-TruSeq-014	CAAGCAGAAGACGGCATACGAGATcgtaaggagtGTGACTGGAGTTCAGACGTGTGCTCTTCCGATCT
O1	i7-T654-TruSeq-015	CAAGCAGAAGACGGCATACGAGATaagcatcctaGTGACTGGAGTTCAGACGTGTGCTCTTCCGATCT
P1	i7-T655-TruSeq-016	CAAGCAGAAGACGGCATACGAGATctgaagagacGTGACTGGAGTTCAGACGTGTGCTCTTCCGATCT
A2	i7-T656-TruSeq-017	CAAGCAGAAGACGGCATACGAGATggcttctggaGTGACTGGAGTTCAGACGTGTGCTCTTCCGATCT
B2	i7-T657-TruSeq-018	CAAGCAGAAGACGGCATACGAGATagcgatccgcGTGACTGGAGTTCAGACGTGTGCTCTTCCGATCT
C2	i7-T658-TruSeq-019	CAAGCAGAAGACGGCATACGAGATacgcttctctGTGACTGGAGTTCAGACGTGTGCTCTTCCGATCT
D2	i7-T659-TruSeq-020	CAAGCAGAAGACGGCATACGAGATatatgccatcGTGACTGGAGTTCAGACGTGTGCTCTTCCGATCT
E2	i7-T660-TruSeq-021	CAAGCAGAAGACGGCATACGAGATaagtacgttaGTGACTGGAGTTCAGACGTGTGCTCTTCCGATCT
F2	i7-T661-TruSeq-022	CAAGCAGAAGACGGCATACGAGATgaatgaggagGTGACTGGAGTTCAGACGTGTGCTCTTCCGATCT
G2	i7-T662-TruSeq-023	CAAGCAGAAGACGGCATACGAGATaggccggtaaGTGACTGGAGTTCAGACGTGTGCTCTTCCGATCT
H2	i7-T663-TruSeq-024	CAAGCAGAAGACGGCATACGAGATgccatcaactGTGACTGGAGTTCAGACGTGTGCTCTTCCGATCT
I2	i7-T664-TruSeq-025	CAAGCAGAAGACGGCATACGAGATactggtagatGTGACTGGAGTTCAGACGTGTGCTCTTCCGATCT
J2	i7-T665-TruSeq-026	CAAGCAGAAGACGGCATACGAGATatgagttctcGTGACTGGAGTTCAGACGTGTGCTCTTCCGATCT
K2	i7-T666-TruSeq-027	CAAGCAGAAGACGGCATACGAGATccatcggaccGTGACTGGAGTTCAGACGTGTGCTCTTCCGATCT
L2	i7-T667-TruSeq-028	CAAGCAGAAGACGGCATACGAGATggcatctaccGTGACTGGAGTTCAGACGTGTGCTCTTCCGATCT
M2	i7-T668-TruSeq-029	CAAGCAGAAGACGGCATACGAGATttctctactaGTGACTGGAGTTCAGACGTGTGCTCTTCCGATCT
N2	i7-T669-TruSeq-030	CAAGCAGAAGACGGCATACGAGATccaggctcttGTGACTGGAGTTCAGACGTGTGCTCTTCCGATCT
O2	i7-T670-TruSeq-031	CAAGCAGAAGACGGCATACGAGATatccatcaggGTGACTGGAGTTCAGACGTGTGCTCTTCCGATCT
P2	i7-T671-TruSeq-032	CAAGCAGAAGACGGCATACGAGATctcggagcaaGTGACTGGAGTTCAGACGTGTGCTCTTCCGATCT
A3	i7-T672-TruSeq-033	CAAGCAGAAGACGGCATACGAGATggcggttgacGTGACTGGAGTTCAGACGTGTGCTCTTCCGATCT
B3	i7-T673-TruSeq-034	CAAGCAGAAGACGGCATACGAGATagagaacttgGTGACTGGAGTTCAGACGTGTGCTCTTCCGATCT
C3	i7-T674-TruSeq-035	CAAGCAGAAGACGGCATACGAGATagtcggctccGTGACTGGAGTTCAGACGTGTGCTCTTCCGATCT
D3	i7-T675-TruSeq-036	CAAGCAGAAGACGGCATACGAGATtaccagagtaGTGACTGGAGTTCAGACGTGTGCTCTTCCGATCT
E3	i7-T676-TruSeq-037	CAAGCAGAAGACGGCATACGAGATaccgacctcaGTGACTGGAGTTCAGACGTGTGCTCTTCCGATCT
F3	i7-T677-TruSeq-038	CAAGCAGAAGACGGCATACGAGATatcctacctcGTGACTGGAGTTCAGACGTGTGCTCTTCCGATCT
G3	i7-T678-TruSeq-039	CAAGCAGAAGACGGCATACGAGATtgcaaggcgtGTGACTGGAGTTCAGACGTGTGCTCTTCCGATCT
H3	i7-T679-TruSeq-040	CAAGCAGAAGACGGCATACGAGATttgctgcgccGTGACTGGAGTTCAGACGTGTGCTCTTCCGATCT
I3	i7-T680-TruSeq-041	CAAGCAGAAGACGGCATACGAGATccgcgctataGTGACTGGAGTTCAGACGTGTGCTCTTCCGATCT
J3	i7-T681-TruSeq-042	CAAGCAGAAGACGGCATACGAGATggacggagccGTGACTGGAGTTCAGACGTGTGCTCTTCCGATCT
K3	i7-T682-TruSeq-043	CAAGCAGAAGACGGCATACGAGATaatacttgcgGTGACTGGAGTTCAGACGTGTGCTCTTCCGATCT
L3	i7-T683-TruSeq-044	CAAGCAGAAGACGGCATACGAGATggattgactcGTGACTGGAGTTCAGACGTGTGCTCTTCCGATCT
M3	i7-T684-TruSeq-045	CAAGCAGAAGACGGCATACGAGATagcttacgaaGTGACTGGAGTTCAGACGTGTGCTCTTCCGATCT
N3	i7-T685-TruSeq-046	CAAGCAGAAGACGGCATACGAGATtgatgcatcgGTGACTGGAGTTCAGACGTGTGCTCTTCCGATCT
O3	i7-T686-TruSeq-047	CAAGCAGAAGACGGCATACGAGATataatctcgcGTGACTGGAGTTCAGACGTGTGCTCTTCCGATCT
P3	i7-T687-TruSeq-048	CAAGCAGAAGACGGCATACGAGATcagcagtatcGTGACTGGAGTTCAGACGTGTGCTCTTCCGATCT
A4	i7-T688-TruSeq-049	CAAGCAGAAGACGGCATACGAGATacgaccaataGTGACTGGAGTTCAGACGTGTGCTCTTCCGATCT
B4	i7-T689-TruSeq-050	CAAGCAGAAGACGGCATACGAGATcggataggtaGTGACTGGAGTTCAGACGTGTGCTCTTCCGATCT
C4	i7-T690-TruSeq-051	CAAGCAGAAGACGGCATACGAGATtcgaagcgcgGTGACTGGAGTTCAGACGTGTGCTCTTCCGATCT
D4	i7-T691-TruSeq-052	CAAGCAGAAGACGGCATACGAGATggtaagctctGTGACTGGAGTTCAGACGTGTGCTCTTCCGATCT
E4	i7-T692-TruSeq-053	CAAGCAGAAGACGGCATACGAGATaggtaattccGTGACTGGAGTTCAGACGTGTGCTCTTCCGATCT
F4	i7-T693-TruSeq-054	CAAGCAGAAGACGGCATACGAGATagaccattcaGTGACTGGAGTTCAGACGTGTGCTCTTCCGATCT
G4	i7-T694-TruSeq-055	CAAGCAGAAGACGGCATACGAGATctgatcgaccGTGACTGGAGTTCAGACGTGTGCTCTTCCGATCT
H4	i7-T695-TruSeq-056	CAAGCAGAAGACGGCATACGAGATgcaattactcGTGACTGGAGTTCAGACGTGTGCTCTTCCGATCT
I4	i7-T696-TruSeq-057	CAAGCAGAAGACGGCATACGAGATgaggagttcgGTGACTGGAGTTCAGACGTGTGCTCTTCCGATCT
J4	i7-T697-TruSeq-058	CAAGCAGAAGACGGCATACGAGATatagccttaaGTGACTGGAGTTCAGACGTGTGCTCTTCCGATCT
K4	i7-T698-TruSeq-059	CAAGCAGAAGACGGCATACGAGATggttccaataGTGACTGGAGTTCAGACGTGTGCTCTTCCGATCT
L4	i7-T699-TruSeq-060	CAAGCAGAAGACGGCATACGAGATcgccagcgtaGTGACTGGAGTTCAGACGTGTGCTCTTCCGATCT
M4	i7-T700-TruSeq-061	CAAGCAGAAGACGGCATACGAGATtagtactatcGTGACTGGAGTTCAGACGTGTGCTCTTCCGATCT
N4	i7-T701-TruSeq-062	CAAGCAGAAGACGGCATACGAGATcgacttggcgGTGACTGGAGTTCAGACGTGTGCTCTTCCGATCT
O4	i7-T702-TruSeq-063	CAAGCAGAAGACGGCATACGAGATctattcggccGTGACTGGAGTTCAGACGTGTGCTCTTCCGATCT
P4	i7-T703-TruSeq-064	CAAGCAGAAGACGGCATACGAGATcttccaagaaGTGACTGGAGTTCAGACGTGTGCTCTTCCGATCT
A5	i7-T704-TruSeq-065	CAAGCAGAAGACGGCATACGAGATcgatcctggaGTGACTGGAGTTCAGACGTGTGCTCTTCCGATCT
B5	i7-T705-TruSeq-066	CAAGCAGAAGACGGCATACGAGATtattccgttaGTGACTGGAGTTCAGACGTGTGCTCTTCCGATCT
C5	i7-T706-TruSeq-067	CAAGCAGAAGACGGCATACGAGATttagtacgccGTGACTGGAGTTCAGACGTGTGCTCTTCCGATCT
D5	i7-T707-TruSeq-068	CAAGCAGAAGACGGCATACGAGATtcgtagcatcGTGACTGGAGTTCAGACGTGTGCTCTTCCGATCT
E5	i7-T708-TruSeq-069	CAAGCAGAAGACGGCATACGAGATgtattaagttGTGACTGGAGTTCAGACGTGTGCTCTTCCGATCT
F5	i7-T709-TruSeq-070	CAAGCAGAAGACGGCATACGAGATcattctagaaGTGACTGGAGTTCAGACGTGTGCTCTTCCGATCT
G5	i7-T710-TruSeq-071	CAAGCAGAAGACGGCATACGAGATggtagatcaaGTGACTGGAGTTCAGACGTGTGCTCTTCCGATCT
H5	i7-T711-TruSeq-072	CAAGCAGAAGACGGCATACGAGATatctcctacgGTGACTGGAGTTCAGACGTGTGCTCTTCCGATCT
A7	i5-T724-TruSeq-001	AATGATACGGCGACCACCGAGATCTACACtcataccgctACACTCTTTCCCTACACGACGCTCTTCCGATCT
B7	i5-T725-TruSeq-002	AATGATACGGCGACCACCGAGATCTACACcgctaaccgtACACTCTTTCCCTACACGACGCTCTTCCGATCT
C7	i5-T726-TruSeq-003	AATGATACGGCGACCACCGAGATCTACACcgcatccatcACACTCTTTCCCTACACGACGCTCTTCCGATCT
D7	i5-T727-TruSeq-004	AATGATACGGCGACCACCGAGATCTACACcgtcttccttACACTCTTTCCCTACACGACGCTCTTCCGATCT
E7	i5-T728-TruSeq-005	AATGATACGGCGACCACCGAGATCTACACaacgctattaACACTCTTTCCCTACACGACGCTCTTCCGATCT
F7	i5-T729-TruSeq-006	AATGATACGGCGACCACCGAGATCTACACtaagataggtACACTCTTTCCCTACACGACGCTCTTCCGATCT
G7	i5-T730-TruSeq-007	AATGATACGGCGACCACCGAGATCTACACtgataatagcACACTCTTTCCCTACACGACGCTCTTCCGATCT
H7	i5-T731-TruSeq-008	AATGATACGGCGACCACCGAGATCTACACggcctccattACACTCTTTCCCTACACGACGCTCTTCCGATCT
I7	i5-T732-TruSeq-009	AATGATACGGCGACCACCGAGATCTACACtgccgccgatACACTCTTTCCCTACACGACGCTCTTCCGATCT
J7	i5-T733-TruSeq-010	AATGATACGGCGACCACCGAGATCTACACtgcctattatACACTCTTTCCCTACACGACGCTCTTCCGATCT
K7	i5-T734-TruSeq-011	AATGATACGGCGACCACCGAGATCTACACctgatacgtcACACTCTTTCCCTACACGACGCTCTTCCGATCT
L7	i5-T735-TruSeq-012	AATGATACGGCGACCACCGAGATCTACACgacctggaatACACTCTTTCCCTACACGACGCTCTTCCGATCT
M7	i5-T736-TruSeq-013	AATGATACGGCGACCACCGAGATCTACACtcagatcggaACACTCTTTCCCTACACGACGCTCTTCCGATCT
N7	i5-T737-TruSeq-014	AATGATACGGCGACCACCGAGATCTACACgaggcggaatACACTCTTTCCCTACACGACGCTCTTCCGATCT
O7	i5-T738-TruSeq-015	AATGATACGGCGACCACCGAGATCTACACcagcgcatccACACTCTTTCCCTACACGACGCTCTTCCGATCT
P7	i5-T739-TruSeq-016	AATGATACGGCGACCACCGAGATCTACACaatgccaagaACACTCTTTCCCTACACGACGCTCTTCCGATCT
A8	i5-T740-TruSeq-017	AATGATACGGCGACCACCGAGATCTACACtggtctacgtACACTCTTTCCCTACACGACGCTCTTCCGATCT
B8	i5-T741-TruSeq-018	AATGATACGGCGACCACCGAGATCTACACggtcgccgctACACTCTTTCCCTACACGACGCTCTTCCGATCT
C8	i5-T742-TruSeq-019	AATGATACGGCGACCACCGAGATCTACACagcaagtagtACACTCTTTCCCTACACGACGCTCTTCCGATCT
D8	i5-T743-TruSeq-020	AATGATACGGCGACCACCGAGATCTACACaagaagttcaACACTCTTTCCCTACACGACGCTCTTCCGATCT
E8	i5-T744-TruSeq-021	AATGATACGGCGACCACCGAGATCTACACcggcgctggcACACTCTTTCCCTACACGACGCTCTTCCGATCT
F8	i5-T745-TruSeq-022	AATGATACGGCGACCACCGAGATCTACACtcgtcaacttACACTCTTTCCCTACACGACGCTCTTCCGATCT
G8	i5-T746-TruSeq-023	AATGATACGGCGACCACCGAGATCTACACcaacttggatACACTCTTTCCCTACACGACGCTCTTCCGATCT
H8	i5-T747-TruSeq-024	AATGATACGGCGACCACCGAGATCTACACttggagctcaACACTCTTTCCCTACACGACGCTCTTCCGATCT
I8	i5-T748-TruSeq-025	AATGATACGGCGACCACCGAGATCTACACcttagttcaaACACTCTTTCCCTACACGACGCTCTTCCGATCT
J8	i5-T749-TruSeq-026	AATGATACGGCGACCACCGAGATCTACACttgaattataACACTCTTTCCCTACACGACGCTCTTCCGATCT
K8	i5-T750-TruSeq-027	AATGATACGGCGACCACCGAGATCTACACcttcagcttcACACTCTTTCCCTACACGACGCTCTTCCGATCT
L8	i5-T751-TruSeq-028	AATGATACGGCGACCACCGAGATCTACACgtataccgaaACACTCTTTCCCTACACGACGCTCTTCCGATCT
M8	i5-T752-TruSeq-029	AATGATACGGCGACCACCGAGATCTACACggatataataACACTCTTTCCCTACACGACGCTCTTCCGATCT
N8	i5-T753-TruSeq-030	AATGATACGGCGACCACCGAGATCTACACgaatcgacgtACACTCTTTCCCTACACGACGCTCTTCCGATCT
O8	i5-T754-TruSeq-031	AATGATACGGCGACCACCGAGATCTACACtgaacggtaaACACTCTTTCCCTACACGACGCTCTTCCGATCT
P8	i5-T755-TruSeq-032	AATGATACGGCGACCACCGAGATCTACACaagtcgcgcgACACTCTTTCCCTACACGACGCTCTTCCGATCT
A9	i5-T756-TruSeq-033	AATGATACGGCGACCACCGAGATCTACACtccgcctactACACTCTTTCCCTACACGACGCTCTTCCGATCT
B9	i5-T757-TruSeq-034	AATGATACGGCGACCACCGAGATCTACACttaatagttcACACTCTTTCCCTACACGACGCTCTTCCGATCT
C9	i5-T758-TruSeq-035	AATGATACGGCGACCACCGAGATCTACACcaaccggatcACACTCTTTCCCTACACGACGCTCTTCCGATCT
D9	i5-T759-TruSeq-036	AATGATACGGCGACCACCGAGATCTACACttagagcaacACACTCTTTCCCTACACGACGCTCTTCCGATCT
E9	i5-T760-TruSeq-037	AATGATACGGCGACCACCGAGATCTACACcgtcattccaACACTCTTTCCCTACACGACGCTCTTCCGATCT
F9	i5-T761-TruSeq-038	AATGATACGGCGACCACCGAGATCTACACtaggaaggcaACACTCTTTCCCTACACGACGCTCTTCCGATCT
G9	i5-T762-TruSeq-039	AATGATACGGCGACCACCGAGATCTACACttggcctataACACTCTTTCCCTACACGACGCTCTTCCGATCT
H9	i5-T763-TruSeq-040	AATGATACGGCGACCACCGAGATCTACACgcgtctattcACACTCTTTCCCTACACGACGCTCTTCCGATCT
I9	i5-T764-TruSeq-041	AATGATACGGCGACCACCGAGATCTACACcagagtagacACACTCTTTCCCTACACGACGCTCTTCCGATCT
J9	i5-T765-TruSeq-042	AATGATACGGCGACCACCGAGATCTACACatgccggacgACACTCTTTCCCTACACGACGCTCTTCCGATCT
K9	i5-T766-TruSeq-043	AATGATACGGCGACCACCGAGATCTACACtattcgatctACACTCTTTCCCTACACGACGCTCTTCCGATCT
L9	i5-T767-TruSeq-044	AATGATACGGCGACCACCGAGATCTACACatggatccgaACACTCTTTCCCTACACGACGCTCTTCCGATCT
M9	i5-T768-TruSeq-045	AATGATACGGCGACCACCGAGATCTACACataatgcattACACTCTTTCCCTACACGACGCTCTTCCGATCT
N9	i5-T769-TruSeq-046	AATGATACGGCGACCACCGAGATCTACACaagtagactaACACTCTTTCCCTACACGACGCTCTTCCGATCT
O9	i5-T770-TruSeq-047	AATGATACGGCGACCACCGAGATCTACACatggaagcatACACTCTTTCCCTACACGACGCTCTTCCGATCT
P9	i5-T771-TruSeq-048	AATGATACGGCGACCACCGAGATCTACACtggatcaggcACACTCTTTCCCTACACGACGCTCTTCCGATCT
A10	i5-T772-TruSeq-049	AATGATACGGCGACCACCGAGATCTACACgttacttagcACACTCTTTCCCTACACGACGCTCTTCCGATCT
B10	i5-T773-TruSeq-050	AATGATACGGCGACCACCGAGATCTACACaccgccgcaaACACTCTTTCCCTACACGACGCTCTTCCGATCT
C10	i5-T774-TruSeq-051	AATGATACGGCGACCACCGAGATCTACACctcaagtcctACACTCTTTCCCTACACGACGCTCTTCCGATCT
D10	i5-T775-TruSeq-052	AATGATACGGCGACCACCGAGATCTACACcggtcgactaACACTCTTTCCCTACACGACGCTCTTCCGATCT
E10	i5-T776-TruSeq-053	AATGATACGGCGACCACCGAGATCTACACttcgccgtaaACACTCTTTCCCTACACGACGCTCTTCCGATCT
F10	i5-T777-TruSeq-054	AATGATACGGCGACCACCGAGATCTACACgctccgcttgACACTCTTTCCCTACACGACGCTCTTCCGATCT
G10	i5-T778-TruSeq-055	AATGATACGGCGACCACCGAGATCTACACacttaagataACACTCTTTCCCTACACGACGCTCTTCCGATCT
H10	i5-T779-TruSeq-056	AATGATACGGCGACCACCGAGATCTACACggcatggccaACACTCTTTCCCTACACGACGCTCTTCCGATCT
I10	i5-T780-TruSeq-057	AATGATACGGCGACCACCGAGATCTACACcttcggtataACACTCTTTCCCTACACGACGCTCTTCCGATCT
J10	i5-T781-TruSeq-058	AATGATACGGCGACCACCGAGATCTACACgagattcgccACACTCTTTCCCTACACGACGCTCTTCCGATCT
K10	i5-T782-TruSeq-059	AATGATACGGCGACCACCGAGATCTACACctaggccgttACACTCTTTCCCTACACGACGCTCTTCCGATCT
L10	i5-T783-TruSeq-060	AATGATACGGCGACCACCGAGATCTACACggccaacgatACACTCTTTCCCTACACGACGCTCTTCCGATCT
M10	i5-T784-TruSeq-061	AATGATACGGCGACCACCGAGATCTACACacggaacctgACACTCTTTCCCTACACGACGCTCTTCCGATCT
N10	i5-T785-TruSeq-062	AATGATACGGCGACCACCGAGATCTACACtgattctcgtACACTCTTTCCCTACACGACGCTCTTCCGATCT
O10	i5-T786-TruSeq-063	AATGATACGGCGACCACCGAGATCTACACttgcgtcaacACACTCTTTCCCTACACGACGCTCTTCCGATCT
P10	i5-T787-TruSeq-064	AATGATACGGCGACCACCGAGATCTACACgaatgcaaccACACTCTTTCCCTACACGACGCTCTTCCGATCT
A11	i5-T788-TruSeq-065	AATGATACGGCGACCACCGAGATCTACACtgcggttcagACACTCTTTCCCTACACGACGCTCTTCCGATCT
B11	i5-T789-TruSeq-066	AATGATACGGCGACCACCGAGATCTACACttggccaaccACACTCTTTCCCTACACGACGCTCTTCCGATCT
C11	i5-T790-TruSeq-067	AATGATACGGCGACCACCGAGATCTACACttggttaagcACACTCTTTCCCTACACGACGCTCTTCCGATCT
D11	i5-T791-TruSeq-068	AATGATACGGCGACCACCGAGATCTACACcttaagttcgACACTCTTTCCCTACACGACGCTCTTCCGATCT
E11	i5-T792-TruSeq-069	AATGATACGGCGACCACCGAGATCTACACgtcctcagaaACACTCTTTCCCTACACGACGCTCTTCCGATCT
F11	i5-T793-TruSeq-070	AATGATACGGCGACCACCGAGATCTACACggagtcgtctACACTCTTTCCCTACACGACGCTCTTCCGATCT
G11	i5-T794-TruSeq-071	AATGATACGGCGACCACCGAGATCTACACggtacctctaACACTCTTTCCCTACACGACGCTCTTCCGATCT
H11	i5-T795-TruSeq-072	AATGATACGGCGACCACCGAGATCTACACgatcgctgagACACTCTTTCCCTACACGACGCTCTTCCGATCT
A13	i5-T155-NEX1cpt-A	AATGATACGGCGACCACCGAGATCTACACgtccttaagaTCGTCGGCAGCGTC
B13	i5-T156-NEX1cpt-A	AATGATACGGCGACCACCGAGATCTACACagtaacggtcTCGTCGGCAGCGTC
C13	i5-T157-NEX1cpt-A	AATGATACGGCGACCACCGAGATCTACACgttcgtcagaTCGTCGGCAGCGTC
D13	i5-T158-NEX1cpt-A	AATGATACGGCGACCACCGAGATCTACACcgcctaatgcTCGTCGGCAGCGTC
E13	i5-T159-NEX1cpt-A	AATGATACGGCGACCACCGAGATCTACACaccggaattaTCGTCGGCAGCGTC
F13	i5-T160-NEX1cpt-A	AATGATACGGCGACCACCGAGATCTACACtaggccatagTCGTCGGCAGCGTC
G13	i5-T161-NEX1cpt-A	AATGATACGGCGACCACCGAGATCTACACtaactcttagTCGTCGGCAGCGTC
H13	i5-T162-NEX1cpt-A	AATGATACGGCGACCACCGAGATCTACACtatgagttaaTCGTCGGCAGCGTC
I13	i5-T163-NEX1cpt-B	AATGATACGGCGACCACCGAGATCTACACtatcatgatcTCGTCGGCAGCGTC
J13	i5-T164-NEX1cpt-B	AATGATACGGCGACCACCGAGATCTACACgagcatatggTCGTCGGCAGCGTC
K13	i5-T165-NEX1cpt-B	AATGATACGGCGACCACCGAGATCTACACtaacgatccaTCGTCGGCAGCGTC
L13	i5-T166-NEX1cpt-B	AATGATACGGCGACCACCGAGATCTACACcggcgtaactTCGTCGGCAGCGTC
M13	i5-T167-NEX1cpt-B	AATGATACGGCGACCACCGAGATCTACACcgtcgcagccTCGTCGGCAGCGTC
N13	i5-T168-NEX1cpt-B	AATGATACGGCGACCACCGAGATCTACACgtagctccatTCGTCGGCAGCGTC
O13	i5-T169-NEX1cpt-B	AATGATACGGCGACCACCGAGATCTACACttgccttggcTCGTCGGCAGCGTC
P13	i5-T170-NEX1cpt-B	AATGATACGGCGACCACCGAGATCTACACtgctaattctTCGTCGGCAGCGTC
A14	i5-T171-NEX1cpt-C	AATGATACGGCGACCACCGAGATCTACACgtcctacttgTCGTCGGCAGCGTC
B14	i5-T172-NEX1cpt-C	AATGATACGGCGACCACCGAGATCTACACggtaggttagTCGTCGGCAGCGTC
C14	i5-T173-NEX1cpt-C	AATGATACGGCGACCACCGAGATCTACACgagcatcattTCGTCGGCAGCGTC
D14	i5-T174-NEX1cpt-C	AATGATACGGCGACCACCGAGATCTACACccgctccggcTCGTCGGCAGCGTC
E14	i5-T175-NEX1cpt-C	AATGATACGGCGACCACCGAGATCTACACttcttccggtTCGTCGGCAGCGTC
F14	i5-T176-NEX1cpt-C	AATGATACGGCGACCACCGAGATCTACACaggagagaacTCGTCGGCAGCGTC
G14	i5-T177-NEX1cpt-C	AATGATACGGCGACCACCGAGATCTACACtaactcaattTCGTCGGCAGCGTC
H14	i5-T178-NEX1cpt-C	AATGATACGGCGACCACCGAGATCTACACactataggttTCGTCGGCAGCGTC
I14	i5-T207-NEX1cpt-D	AATGATACGGCGACCACCGAGATCTACACtgagaaccaaTCGTCGGCAGCGTC
J14	i5-T208-NEX1cpt-D	AATGATACGGCGACCACCGAGATCTACACttattctgagTCGTCGGCAGCGTC
K14	i5-T209-NEX1cpt-D	AATGATACGGCGACCACCGAGATCTACACttattatggtTCGTCGGCAGCGTC
L14	i5-T210-NEX1cpt-D	AATGATACGGCGACCACCGAGATCTACACatatgagccaTCGTCGGCAGCGTC
M14	i5-T211-NEX1cpt-D	AATGATACGGCGACCACCGAGATCTACACcaaccagtacTCGTCGGCAGCGTC
N14	i5-T212-NEX1cpt-D	AATGATACGGCGACCACCGAGATCTACACcatccgactaTCGTCGGCAGCGTC
O14	i5-T213-NEX1cpt-D	AATGATACGGCGACCACCGAGATCTACACatcatggctgTCGTCGGCAGCGTC
P14	i5-T214-NEX1cpt-D	AATGATACGGCGACCACCGAGATCTACACccgcaagttcTCGTCGGCAGCGTC
A15	i5-T215-NEX1cpt-E	AATGATACGGCGACCACCGAGATCTACACcttctcattgTCGTCGGCAGCGTC
B15	i5-T216-NEX1cpt-E	AATGATACGGCGACCACCGAGATCTACACcaggaggagaTCGTCGGCAGCGTC
C15	i5-T217-NEX1cpt-E	AATGATACGGCGACCACCGAGATCTACACgatatcggcgTCGTCGGCAGCGTC
D15	i5-T218-NEX1cpt-E	AATGATACGGCGACCACCGAGATCTACACccagtcctctTCGTCGGCAGCGTC
E15	i5-T219-NEX1cpt-E	AATGATACGGCGACCACCGAGATCTACACcatagttcggTCGTCGGCAGCGTC
F15	i5-T220-NEX1cpt-E	AATGATACGGCGACCACCGAGATCTACACcgtaatgcagTCGTCGGCAGCGTC
G15	i5-T221-NEX1cpt-E	AATGATACGGCGACCACCGAGATCTACACccgttcggatTCGTCGGCAGCGTC
H15	i5-T222-NEX1cpt-E	AATGATACGGCGACCACCGAGATCTACACccataagtccTCGTCGGCAGCGTC
I15	i5-T223-NEX1cpt-F	AATGATACGGCGACCACCGAGATCTACACggcaatgagaTCGTCGGCAGCGTC
J15	i5-T224-NEX1cpt-F	AATGATACGGCGACCACCGAGATCTACACcggttatgccTCGTCGGCAGCGTC
K15	i5-T225-NEX1cpt-F	AATGATACGGCGACCACCGAGATCTACACtggccggcctTCGTCGGCAGCGTC
L15	i5-T226-NEX1cpt-F	AATGATACGGCGACCACCGAGATCTACACagctgcaataTCGTCGGCAGCGTC
M15	i5-T227-NEX1cpt-F	AATGATACGGCGACCACCGAGATCTACACtggccatgcaTCGTCGGCAGCGTC
N15	i5-T228-NEX1cpt-F	AATGATACGGCGACCACCGAGATCTACACtgacgctccgTCGTCGGCAGCGTC
O15	i5-T229-NEX1cpt-F	AATGATACGGCGACCACCGAGATCTACACaactgctgccTCGTCGGCAGCGTC
P15	i5-T230-NEX1cpt-F	AATGATACGGCGACCACCGAGATCTACACtgcgcgatgcTCGTCGGCAGCGTC
A16	i5-T279-NEX2cpt-G	AATGATACGGCGACCACCGAGATCTACACccggagttgcTCGTCGGCAGCGTC
B16	i5-T280-NEX2cpt-G	AATGATACGGCGACCACCGAGATCTACACttaattattgTCGTCGGCAGCGTC
C16	i5-T281-NEX2cpt-G	AATGATACGGCGACCACCGAGATCTACACaatcagctgcTCGTCGGCAGCGTC
D16	i5-T282-NEX2cpt-G	AATGATACGGCGACCACCGAGATCTACACccgttgacttTCGTCGGCAGCGTC
E16	i5-T283-NEX2cpt-G	AATGATACGGCGACCACCGAGATCTACACgccaggatcaTCGTCGGCAGCGTC
F16	i5-T284-NEX2cpt-G	AATGATACGGCGACCACCGAGATCTACACcttcggcgcaTCGTCGGCAGCGTC
G16	i5-T285-NEX2cpt-G	AATGATACGGCGACCACCGAGATCTACACcaaggcattcTCGTCGGCAGCGTC
H16	i5-T286-NEX2cpt-G	AATGATACGGCGACCACCGAGATCTACACaagaatggaaTCGTCGGCAGCGTC
I16	i5-T360-NEX2cpt-H	AATGATACGGCGACCACCGAGATCTACACtattactcatTCGTCGGCAGCGTC
J16	i5-T361-NEX2cpt-H	AATGATACGGCGACCACCGAGATCTACACaactgatcttTCGTCGGCAGCGTC
K16	i5-T362-NEX2cpt-H	AATGATACGGCGACCACCGAGATCTACACccgcggaccgTCGTCGGCAGCGTC
L16	i5-T363-NEX2cpt-H	AATGATACGGCGACCACCGAGATCTACACaatacgcaggTCGTCGGCAGCGTC
M16	i5-T364-NEX2cpt-H	AATGATACGGCGACCACCGAGATCTACACggtcgcgtcaTCGTCGGCAGCGTC
N16	i5-T365-NEX2cpt-H	AATGATACGGCGACCACCGAGATCTACACaattatcagcTCGTCGGCAGCGTC
O16	i5-T366-NEX2cpt-H	AATGATACGGCGACCACCGAGATCTACACcagctatcgtTCGTCGGCAGCGTC
P16	i5-T367-NEX2cpt-H	AATGATACGGCGACCACCGAGATCTACACattgcgctgaTCGTCGGCAGCGTC
A17	i5-T368-NEX2cpt-I	AATGATACGGCGACCACCGAGATCTACACttggtaggcgTCGTCGGCAGCGTC
B17	i5-T369-NEX2cpt-I	AATGATACGGCGACCACCGAGATCTACACagctaaggtaTCGTCGGCAGCGTC
C17	i5-T370-NEX2cpt-I	AATGATACGGCGACCACCGAGATCTACACtcgtagagaaTCGTCGGCAGCGTC
D17	i5-T371-NEX2cpt-I	AATGATACGGCGACCACCGAGATCTACACtgatggccttTCGTCGGCAGCGTC
E17	i5-T372-NEX2cpt-I	AATGATACGGCGACCACCGAGATCTACACtggaagtaccTCGTCGGCAGCGTC
F17	i5-T373-NEX2cpt-I	AATGATACGGCGACCACCGAGATCTACACctccaaggatTCGTCGGCAGCGTC
G17	i5-T374-NEX2cpt-I	AATGATACGGCGACCACCGAGATCTACACagatatatcgTCGTCGGCAGCGTC
H17	i5-T375-NEX2cpt-I	AATGATACGGCGACCACCGAGATCTACACcatgctggttTCGTCGGCAGCGTC
